# Supplementary material for: Exploration of microRNAs in porcine milk exosomes
Source: BMC Genomics. 2014 Feb 5;15(1):100. doi: 10.1186/1471-2164-15-100 (PMC4008308; doi:10.1186/1471-2164-15-100)
Supplement: Supplementary file 1 — Additional file 1: Table S1: 176 known mature miRNAs.xls. (XLS 109 KB) [file 12864_2013_7010_MOESM1_ESM.xls]

## Sheet: known miRNAs
Mature	copy	count	seq	length	seed	5p/3p	1st pre-miRNA	2nd pre-miRNA	3rd pre-miRNA
ssc-let-7a	2copy	5694	TGAGGTAGTAGGTTGTATAGTT	22	GAGGTAG	5p	ssc-let-7a-2	ssc-let-7a-1
ssc-let-7c	1copy	4889	TGAGGTAGTAGGTTGTATGGTT	22	GAGGTAG	5p	ssc-let-7c
ssc-let-7e	1copy	398	TGAGGTAGGAGGTTGTATAGTT	22	GAGGTAG	5p	ssc-let-7e
ssc-let-7f	1copy	5560	TGAGGTAGTAGATTGTATAGTT	22	GAGGTAG	5p	ssc-let-7f-1
ssc-let-7g	1copy	688	TGAGGTAGTAGTTTGTACAGTT	22	GAGGTAG	5p	ssc-let-7g
ssc-let-7i	1copy	831	TGAGGTAGTAGTTTGTGCT	19	GAGGTAG	5p	ssc-let-7i
ssc-miR-1	1copy	58	TGGAATGTAAAGAAGTATGTA	21	GGAATGT	3p	ssc-mir-1
ssc-miR-100	1copy	8	AACCCGTAGATCCGAACTTGTG	22	ACCCGTA	5p	ssc-mir-100
ssc-miR-101	2copy	201	TACAGTACTGTGATAACTGAA	21	ACAGTAC	3p	ssc-mir-101-1	ssc-mir-101-2
ssc-miR-103	3copy	2602	AGCAGCATTGTACAGGGCTATGA	23	GCAGCAT	3p	ssc-mir-103-1	ssc-mir-103-2	ssc-mir-103-2
ssc-miR-106a	1copy	56	AAAAGTGCTTACAGTGCAGGTAGC	24	AAAGTGC	5p	ssc-mir-106a
ssc-miR-107	1copy	1085	AGCAGCATTGTACAGGGCTATCA	23	GCAGCAT	3p	ssc-mir-107
ssc-miR-10a	1copy	20	TACCCTGTAGATCCGAATTTGT	22	ACCCTGT	5p	ssc-mir-10a
ssc-miR-10b	1copy	1	TACCCTGTAGAACCGAATTTGT	22	ACCCTGT	5p	ssc-mir-10b
ssc-miR-122	1copy	1	TGGAGTGTGACAATGGTGTTTGT	23	GGAGTGT	5p	ssc-mir-122
ssc-miR-124a	2copy	33	TAAGGCACGCGGTGAATGCCA	21	AAGGCAC	3p	ssc-mir-124a-1	ssc-mir-124a-2
ssc-miR-125a	1copy	515	TCCCTGAGACCCTTTAACCTGTG	23	CCCTGAG	5p	ssc-mir-125a
ssc-miR-125b	3copy	1445	TCCCTGAGACCCTAACTTGTGA	22	CCCTGAG	5p	ssc-mir-125b-1	ssc-mir-125b-1	ssc-mir-125b-2
ssc-miR-127	1copy	1	TCGGATCCGTCTGAGCTTGGCT	22	CGGATCC	3p	ssc-mir-127
ssc-miR-1271	1copy	18	TGCCTGCTATGTGCCAGGCA	20	GCCTGCT	3p	ssc-mir-1271
ssc-miR-128	2copy	912	TCACAGTGAACCGGTCTCTTT	21	CACAGTG	3p	ssc-mir-128-2	ssc-mir-128-1
ssc-miR-1285	2copy	70	CTGGGCAACATAGCGAGACCCCGT	24	TGGGCAA	3p	ssc-mir-1285	ssc-mir-1285
ssc-miR-129a	1copy	22	AAGCCCTTACCCCAAAAAGCAT	22	AGCCCTT	3p	ssc-mir-129a
ssc-miR-129b	1copy	1	CTTTTTGCGGTCTGGGCTTGC	21	TTTTTGC	5p	ssc-mir-129b
ssc-miR-1306-3p	1copy	34	ACGTTGGCTCTGGTGGTGATG	21	CGTTGGC	3p	ssc-mir-1306
ssc-miR-1306-5p	1copy	44	CCACCTCCCCTGCAAACGTCCA	22	CACCTCC	5p	ssc-mir-1306
ssc-miR-1307	1copy	759	ACTCGGCGTGGCGTCGGTCGTG	22	CTCGGCG	3p	ssc-mir-1307
ssc-miR-130a	1copy	7	CAGTGCAATGTTAAAAGGGCAT	22	AGTGCAA	3p	ssc-mir-130a
ssc-miR-130b	1copy	6	CAGTGCAATGATGAAAGGGCAT	22	AGTGCAA	3p	ssc-mir-130b
ssc-miR-133a-3p	1copy	2	TTGGTCCCCTTCAACCAGCTG	21	TGGTCCC	3p	ssc-mir-133a-1
ssc-miR-1343	1copy	12	CTCCTGGGGCCCGCACTCTCGC	22	TCCTGGG	3p	ssc-mir-1343
ssc-miR-139-5p	1copy	1	TCTACAGTGCACGTGTCTCCAG	22	CTACAGT	5p	ssc-mir-139
ssc-miR-140*	1copy	3212	TACCACAGGGTAGAACCACGGAC	23	ACCACAG	3p	ssc-mir-140
ssc-miR-142-3p	1copy	41	TGTAGTGTTTCCTACTTTATGG	22	GTAGTGT	3p	ssc-mir-142
ssc-miR-142-5p	1copy	139	CATAAAGTAGAAAGCACTACT	21	ATAAAGT	5p	ssc-mir-142
ssc-miR-143-3p	1copy	76	TGAGATGAAGCACTGTAGCTC	21	GAGATGA	3p	ssc-mir-143
ssc-miR-143-5p	1copy	3	GGTGCAGTGCTGCATCTCTGG	21	GTGCAGT	5p	ssc-mir-143
ssc-miR-145	1copy	68	GTCCAGTTTTCCCAGGAATCCCTT	24	TCCAGTT	5p	ssc-mir-145
ssc-miR-146b	1copy	109	TGAGAACTGAATTCCATAGGC	21	GAGAACT	5p	ssc-mir-146b
ssc-miR-148a	1copy	813	TCAGTGCACTACAGAACTTTGT	22	CAGTGCA	3p	ssc-mir-148a
ssc-miR-148b	1copy	42	TCAGTGCATCACAGAACTTTGT	22	CAGTGCA	3p	ssc-mir-148b
ssc-miR-149	1copy	75	TCTGGCTCCGTGTCTTCACTCCC	23	CTGGCTC	5p	ssc-mir-149
ssc-miR-151-3p	1copy	161	CTAGACTGAAGCTCCTTGAGGA	22	TAGACTG	3p	ssc-mir-151
ssc-miR-151-5p	1copy	193	TCGAGGAGCTCACAGTCTAGT	21	CGAGGAG	5p	ssc-mir-151
ssc-miR-152	1copy	121	TCAGTGCATGACAGAACTTGG	21	CAGTGCA	3p	ssc-mir-152
ssc-miR-15a	1copy	9	TAGCAGCACATAATGGTTTGT	21	AGCAGCA	5p	ssc-mir-15a
ssc-miR-15b	1copy	84	TAGCAGCACATCATGGTTTACA	22	AGCAGCA	5p	ssc-mir-15b
ssc-miR-16	1copy	6	TAGCAGCACGTAAATATTGGCG	22	AGCAGCA	5p	ssc-mir-16-1
ssc-miR-17-3p	1copy	458	ACTGCAGTGAAGGCACTTGTAG	22	CTGCAGT	3p	ssc-mir-17
ssc-miR-17-5p	1copy	25	CAAAGTGCTTACAGTGCAGGTAG	23	AAAGTGC	5p	ssc-mir-17
ssc-miR-181a	2copy	13345	AACATTCAACGCTGTCGGTGAGTT	24	ACATTCA	5p	ssc-mir-181a-2	ssc-mir-181a-1
ssc-miR-181b	2copy	3333	AACATTCATTGCTGTCGGTGGGTT	24	ACATTCA	5p	ssc-mir-181b-2	ssc-mir-181b-1
ssc-miR-181c	1copy	96	AACATTCAACCTGTCGGTGAGT	22	ACATTCA	5p	ssc-mir-181c
ssc-miR-181d-5p	1copy	738	AACATTCATTGTTGTCGGTGGGTT	24	ACATTCA	5p	ssc-mir-181d
ssc-miR-183	1copy	11	TATGGCACTGGTAGAATTCACTG	23	ATGGCAC	5p	ssc-mir-183
ssc-miR-1839-3p	1copy	3	AGACCTACTTTTCTACCAACA	21	GACCTAC	3p	ssc-mir-1839
ssc-miR-1839-5p	1copy	30	AAGGTAGATAGAACAGGTCTTG	22	AGGTAGA	5p	ssc-mir-1839
ssc-miR-184	1copy	2	TGGACGGAGAACTGATAAGGGT	22	GGACGGA	3p	ssc-mir-184
ssc-miR-185	1copy	1807	TGGAGAGAAAGGCAGTTCCTGA	22	GGAGAGA	5p	ssc-mir-185
ssc-miR-186	1copy	353	CAAAGAATTCTCCTTTTGGGCTT	23	AAAGAAT	5p	ssc-mir-186
ssc-miR-18a	1copy	1	TAAGGTGCATCTAGTGCAGATA	22	AAGGTGC	5p	ssc-mir-18a
ssc-miR-190	1copy	3	TGATATGTTTGATATTGGGTTG	22	GATATGT	5p	ssc-mir-190-b
ssc-miR-191	1copy	6009	CAACGGAATCCCAAAAGCAGCTG	23	AACGGAA	5p	ssc-mir-191
ssc-miR-192	1copy	29	CTGACCTATGAATTGACAGCC	21	TGACCTA	5p	ssc-mir-192
ssc-miR-193a-3p	1copy	67154	AACTGGCCTACAAAGTCCCAGT	22	ACTGGCC	3p	ssc-mir-193a
ssc-miR-193a-5p	1copy	2538	TGGGTCTTTGCGGGCGAGATGA	22	GGGTCTT	5p	ssc-mir-193a
ssc-miR-196b-3p	2copy	2	CGACAGCACGACACTGCCTTCA	22	GACAGCA	3p	ssc-mir-196b-1	ssc-mir-196b-1
ssc-miR-199a*	1copy	17	CAGTAGTCTGCACATTGGTTA	21	AGTAGTC	5p	ssc-mir-199a-1
ssc-miR-199a-3p	1copy	17	ACAGTAGTCTGCACATTGGTTA	22	CAGTAGT	3p	ssc-mir-199a-2
ssc-miR-199b	1copy	9	CCCAGTGTTTAGACTATCTGTT	22	CCAGTGT	5p	ssc-mir-199b
ssc-miR-199b*	1copy	17	TACAGTAGTCTGCACATTGGTT	22	ACAGTAG	3p	ssc-mir-199b
ssc-miR-19b	3copy	253	TGTGCAAATCCATGCAAAACTGA	23	GTGCAAA	3p	ssc-mir-19b-1	ssc-mir-19b-2	ssc-mir-19b-2
ssc-miR-204	1copy	2	TTCCCTTTGTCATCCTATGCCT	22	TCCCTTT	5p	ssc-mir-204
ssc-miR-205	1copy	872	TCCTTCATTCCACCGGAGTCTG	22	CCTTCAT	5p	ssc-mir-205
ssc-miR-206	1copy	3	TGGAATGTAAGGAAGTGTGTGA	22	GGAATGT	3p	ssc-mir-206
ssc-miR-21	1copy	648	TAGCTTATCAGACTGATGTTGA	22	AGCTTAT	5p	ssc-mir-21
ssc-miR-210	1copy	1343	CTGTGCGTGTGACAGCGGCTGA	22	TGTGCGT	3p	ssc-mir-210
ssc-miR-219	1copy	21	AGAGTTGAGTCTGGACGTCCCG	22	GAGTTGA	3p	ssc-mir-219
ssc-miR-221	1copy	1126	AGCTACATTGTCTGCTGGGTTT	22	GCTACAT	3p	ssc-mir-221
ssc-miR-222	1copy	675	AGCTACATCTGGCTACTGGGTCTC	24	GCTACAT	3p	ssc-mir-222
ssc-miR-22-3p	1copy	2297	AAGCTGCCAGTTGAAGAACTGT	22	AGCTGCC	3p	ssc-mir-22
ssc-miR-22-5p	1copy	260	AGTTCTTCAGTGGCAAGCTTTA	22	GTTCTTC	5p	ssc-mir-22
ssc-miR-2320	1copy	161	TGGCACAGGGTCCAGCTGTCGG	22	GGCACAG	5p	ssc-mir-2320
ssc-miR-2320*	1copy	2	CGATGATGGTCCCTGTGTTTG	21	GATGATG	3p	ssc-mir-2320
ssc-miR-23a	1copy	1484	ATCACATTGCCAGGGATTTCC	21	TCACATT	3p	ssc-mir-23a
ssc-miR-23b	1copy	210	ATCACATTGCCAGGGATTACCA	22	TCACATT	3p	ssc-mir-23b
ssc-miR-24	2copy	587	TGGCTCAGTTCAGCAGGAACAG	22	GGCTCAG	3p	ssc-mir-24-1	ssc-mir-24-2
ssc-miR-24*	1copy	2	GTGCCTACTGAGCTGAAACACAGT	24	TGCCTAC	5p	ssc-mir-24-1
ssc-miR-26a	1copy	200	TTCAAGTAATCCAGGATAGGCT	22	TCAAGTA	5p	ssc-mir-26a
ssc-miR-27a	1copy	1062	TTCACAGTGGCTAAGTTCCGC	21	TCACAGT	3p	ssc-mir-27a
ssc-miR-27b	1copy	1230	TTCACAGTGGCTAAGTTCTGC	21	TCACAGT	3p	ssc-mir-27b
ssc-miR-27b*	1copy	8	AGAGCTTAGCTGATTGGTGAACA	23	GAGCTTA	5p	ssc-mir-27b
ssc-miR-28-3p	1copy	56	CACTAGATTGTGAGCTCCTGGA	22	ACTAGAT	3p	ssc-mir-28
ssc-miR-296	1copy	24	GAGGGCCCCCCCCAATCCTGT	21	AGGGCCC	5p	ssc-mir-296
ssc-miR-299	1copy	1	ATGGTTTACCGTCCCACATAC	21	TGGTTTA	5p	ssc-mir-299
ssc-miR-29a	1copy	718	CTAGCACCATCTGAAATCGGTTA	23	TAGCACC	3p	ssc-mir-29a
ssc-miR-29b	1copy	6	TAGCACCATTTGAAATCAGT	20	AGCACCA	3p	ssc-mir-29b-1
ssc-miR-29c	1copy	62	TAGCACCATTTGAAATCGGTTA	22	AGCACCA	3p	ssc-mir-29c
ssc-miR-30a-3p	1copy	11401	CTTTCAGTCGGATGTTTGCAGC	22	TTTCAGT	3p	ssc-mir-30a
ssc-miR-30a-5p	1copy	2882	TGTAAACATCCTCGACTGGAAG	22	GTAAACA	5p	ssc-mir-30a
ssc-miR-30b-3p	1copy	47	CTGGGAGGTGGATGTTTACTT	21	TGGGAGG	3p	ssc-mir-30b
ssc-miR-30b-5p	1copy	69	TGTAAACATCCTACACTCAGCT	22	GTAAACA	5p	ssc-mir-30b
ssc-miR-30c	2copy	94	TGTAAACATCCTACACTCTCAGC	23	GTAAACA	5p	ssc-mir-30c-2	ssc-mir-30c-1
ssc-miR-30d	1copy	375	TGTAAACATCCCCGACTGGAAGCT	24	GTAAACA	5p	ssc-mir-30d
ssc-miR-30e-3p	1copy	75	CTTTCAGTCGGATGTTTACAGC	22	TTTCAGT	3p	ssc-mir-30e
ssc-miR-30e-5p	1copy	13	TGTAAACATCCTTGACTGGAAGCT	24	GTAAACA	5p	ssc-mir-30e
ssc-miR-320	1copy	21615	AAAAGCTGGGTTGAGAGGGCGAA	23	AAAGCTG	3p	ssc-mir-320
ssc-miR-323	1copy	1	GCACATTACACGGTCGACCTCT	22	CACATTA	3p	ssc-mir-323
ssc-miR-324	1copy	81	CGCATCCCCTAGGGCATTGGTGT	23	GCATCCC	5p	ssc-mir-324
ssc-miR-326	1copy	3	CCTCTGGGCCCTTCCTCCAG	20	CTCTGGG	3p	ssc-mir-326
ssc-miR-328	1copy	61	CTGGCCCTCTCTGCCCTTCCGT	22	TGGCCCT	3p	ssc-mir-328
ssc-miR-331-3p	1copy	640	GCCCCTGGGCCTATCCTAGAA	21	CCCCTGG	3p	ssc-mir-331
ssc-miR-331-5p	1copy	2	TCTAGGTATGGTCCCAGGGAT	21	CTAGGTA	5p	ssc-mir-331
ssc-miR-338	1copy	1	TCCAGCATCAGTGATTTTGTTG	22	CCAGCAT	3p	ssc-mir-338
ssc-miR-339-3p	1copy	11	AGCTCCTCGAGGCCAGAGCCC	21	GCTCCTC	3p	ssc-mir-339-1
ssc-miR-339-5p	1copy	927	TCCCTGTCCTCCAGGAGCTCAC	22	CCCTGTC	5p	ssc-mir-339-1
ssc-miR-340	2copy	9	TTATAAAGCAATGAGACTGATT	22	TATAAAG	5p	ssc-mir-340-1	ssc-mir-340-1
ssc-miR-342	1copy	911	TCTCACACAGAAATCGCACCCGTCA	25	CTCACAC	3p	ssc-mir-342
ssc-miR-345-3p	2copy	197	CCCTGAACTAGGGGTCTGGAG	21	CCTGAAC	3p	ssc-mir-345-1	ssc-mir-345-1
ssc-miR-345-5p	2copy	104	GCTGACTCCTAGTCCAGTGCT	21	CTGACTC	5p	ssc-mir-345-1	ssc-mir-345-1
ssc-miR-34a	1copy	147	TGGCAGTGTCTTAGCTGGTTGT	22	GGCAGTG	5p	ssc-mir-34a
ssc-miR-34c	2copy	11	AGGCAGTGTAGTTAGCTGATTGC	23	GGCAGTG	5p	ssc-mir-34c-1	ssc-mir-34c-1
ssc-miR-361-3p	1copy	5	CCCCCAGGTGTGATTCTGATTTGC	24	CCCCAGG	3p	ssc-mir-361
ssc-miR-361-5p	1copy	3	TTATCAGAATCTCCAGGGGTAC	22	TATCAGA	5p	ssc-mir-361
ssc-miR-362	1copy	27	AATCCTTGGAACCTAGGTGTGAGTG	25	ATCCTTG	5p	ssc-mir-362
ssc-miR-363	2copy	309	AATTGCACGGTATCCATCTGTAA	23	ATTGCAC	3p	ssc-mir-363-1	ssc-mir-363-1
ssc-miR-365-3p	1copy	27	TAATGCCCCTAAAAATCCTTAT	22	AATGCCC	3p	ssc-mir-365-2
ssc-miR-365-5p	1copy	64	GAGGGACTTTCAGGGGCAGCTGT	23	AGGGACT	5p	ssc-mir-365-2
ssc-miR-374a	1copy	2	TTATAATACAACCTGATAAGTG	22	TATAATA	5p	ssc-mir-374a
ssc-miR-374b-5p	1copy	1	ATATAATACAACCTGCTAAGTG	22	TATAATA	5p	ssc-mir-374b
ssc-miR-378	2copy	10222	ACTGGACTTGGAGTCAGAAGGC	22	CTGGACT	3p	ssc-mir-378-1	ssc-mir-378-2
ssc-miR-382	1copy	14	AAGTTGTTCGTGGTGGATTCG	21	AGTTGTT	5p	ssc-mir-382
ssc-miR-423-3p	1copy	654	AGCTCGGTCTGAGGCCCCTCAGT	23	GCTCGGT	3p	ssc-mir-423
ssc-miR-423-5p	1copy	22588	TGAGGGGCAGAGAGCGAGACTTT	23	GAGGGGC	5p	ssc-mir-423
ssc-miR-425-3p	1copy	419	ATCGGGAATGTCGTGTCCGCCC	22	TCGGGAA	3p	ssc-mir-425
ssc-miR-425-5p	1copy	303	AATGACACGATCACTCCCGTTGA	23	ATGACAC	5p	ssc-mir-425
ssc-miR-429	1copy	6	TAATACTGTCTGGTAATGCCGT	22	AATACTG	3p	ssc-mir-429
ssc-miR-4331	1copy	44	TGTGGCTGTGGTGTAGGCCAGC	22	GTGGCTG	3p	ssc-mir-4331
ssc-miR-4332	1copy	212	CACGGCCGCCGCCGGGCGCC	20	ACGGCCG	3p	ssc-mir-4332
ssc-miR-4334-3p	1copy	597	TCCCTGTCCTCCAGGAGCTC	20	CCCTGTC	3p	ssc-mir-4334
ssc-miR-451	1copy	119	AAACCGTTACCATTACTGAGTT	22	AACCGTT	5p	ssc-mir-451
ssc-miR-455	1copy	64	GCAGTCCATGGGCATATACAC	21	CAGTCCA	3p	ssc-mir-455
ssc-miR-486	2copy	2	TCCTGTACTGAGCTGCCCCGAG	22	CCTGTAC	3p	ssc-mir-486-1	ssc-mir-486-2
ssc-miR-491	1copy	15	AGTGGGGAACCCTTCCATGAGG	22	GTGGGGA	5p	ssc-mir-491
ssc-miR-497	1copy	4	CAGCAGCACACTGTGGTTTGT	21	AGCAGCA	5p	ssc-mir-497
ssc-miR-499-5p	1copy	1	TTAAGACTTGCAGTGATGTTT	21	TAAGACT	5p	ssc-mir-499
ssc-miR-500	1copy	136	ATGCACCTGGGCAAGGATTCT	21	TGCACCT	3p	ssc-mir-500
ssc-miR-504	1copy	2	AGACCCTGGTCTGCACTCTATCT	23	GACCCTG	5p	ssc-mir-504
ssc-miR-505	1copy	150	TCAACACTTGCTGGTTTCCTCT	22	CAACACT	3p	ssc-mir-505
ssc-miR-532-3p	1copy	61	CCTCCCACACCCAAGGCTTGCA	22	CTCCCAC	3p	ssc-mir-532
ssc-miR-532-5p	1copy	138	CATGCCTTGAGTGTAGGACCGT	22	ATGCCTT	5p	ssc-mir-532
ssc-miR-574	1copy	288	CACGCTCATGCACACACCCACA	22	ACGCTCA	3p	ssc-mir-574
ssc-miR-664-5p	1copy	8	CAGGCTAGGAGAAGTGATTGGAT	23	AGGCTAG	5p	ssc-mir-664
ssc-miR-676-3p	2copy	3	CCGTCCTAAGGTTGTTGAGTT	21	CGTCCTA	3p	ssc-mir-676-1	ssc-mir-676-1
ssc-miR-7	1copy	3	TGGAAGACTAGTGATTTTGTTGTT	24	GGAAGAC	5p	ssc-mir-7
ssc-miR-744	2copy	46	TGCGGGGCTAGGGCTAACAGCA	22	GCGGGGC	5p	ssc-mir-744	ssc-mir-744
ssc-miR-769-3p	1copy	12	CTGGGATCTCTGGGGTCTTGGTT	23	TGGGATC	3p	ssc-mir-769
ssc-miR-769-5p	1copy	8	TGAGACCTCTGGGTTCTGAGC	21	GAGACCT	5p	ssc-mir-769
ssc-miR-885-3p	1copy	22	AGGCAGCGGGGTGTAGTGGAT	21	GGCAGCG	3p	ssc-mir-885
ssc-miR-885-5p	1copy	159	TCCATTACACTACCCTGCCTCT	22	CCATTAC	5p	ssc-mir-885
ssc-miR-9-1	2copy	11	TCTTTGGTTATCTAGCTGTATGA	23	CTTTGGT	5p	ssc-mir-9-1	ssc-mir-9-1
ssc-miR-9-2	1copy	11	TCTTTGGTTATCTAGCTGTATGA	23	CTTTGGT	5p	ssc-mir-9-2
ssc-miR-92a	3copy	2716	TATTGCACTTGTCCCGGCCTGT	22	ATTGCAC	3p	ssc-mir-92a-1	ssc-mir-92a-2	ssc-mir-92a-2
ssc-miR-92b-3p	1copy	35	TATTGCACTCGTCCCGGCCTCC	22	ATTGCAC	3p	ssc-mir-92b
ssc-miR-92b-5p	1copy	31	AGGGACGGGACGCGGTGCAGTGTT	24	GGGACGG	5p	ssc-mir-92b
ssc-miR-935	2copy	3	CCAGTTACCGCTTCCGCTACCGC	23	CAGTTAC	3p	ssc-mir-935	ssc-mir-935
ssc-miR-98	1copy	17	TGAGGTAGTAAGTTGTATTGTT	22	GAGGTAG	5p	ssc-mir-98
ssc-miR-99a	1copy	295	AACCCGTAGATCCGATCTTGTG	22	ACCCGTA	5p	ssc-mir-99a
ssc-miR-99b	1copy	152	CACCCGTAGAACCGACCTTGCG	22	ACCCGTA	5p	ssc-mir-99b
ssc-miR-20b	2copy	5	CAAAGTGCTCACAGTGCAGGTAG	23	AAAGTGC	5p	ssc-mir-20b-1	ssc-mir-20b-2
ssc-miR-7137-3p	1copy	5	AGCTGGTCTGGGAGTTCCCGGG	22	GCTGGTC	3p	ssc-mir-7137
ssc-miR-7134-5p	1copy	95	ATGTCCGCGGGTTCCCTATCC	32	TGTCCGC	5p	ssc-mir-7134
ssc-let-7d-5p	1copy	1264	AGAGGTAGTAGGTTGCATAGTT	22	GAGGTAG	5p	ssc-let-7d
ssc-miR-20b	2copy	5	CAAAGTGCTCACAGTGCAGGTAG	23	AAAGTGC	5p	ssc-mir-20b-1	ssc-mir-20b-2
ssc-let-7d-3p	1copy	21	CTATACGACCTGCTGCCTTTCT	21	TATACGA	3p	ssc-let-7d
ssc-let-7f	1copy	20	TGAGGTAGTAGATTGTATAGTTG	23	GAGGTAG	5p	ssc-let-7f-2

## Sheet: known pre-miRNAs
stem-loop	5p/3p	Mature	seq	count	copy	chromosome	start	end	strand	pre-miRNA sequence
ssc-let-7a-2	5p	ssc-let-7a	TGAGGTAGTAGGTTGTATAGTT	5694	2copy	3	38549760	38549851	[+]	CACTGTGGGATGAGGTAGTAGGTTGTATAGTTTTAGGGTCACACCCACCACTGGGAGATAACTATACAATCTACTGTCTTTCCTAACGTGAT
ssc-let-7a-1	5p	ssc-let-7a	TGAGGTAGTAGGTTGTATAGTT	5694	2copy	9	47697398	47697477	[-]	AGGCCTGTTGCCACAAACCCGTAGATCCGAACTTGTGCTGATAGTGCACACAAGCTTGTGTCTATAGGTATGTGTCTGTG
ssc-let-7c	5p	ssc-let-7c	TGAGGTAGTAGGTTGTATGGTT	4889	1copy	13	130665021	130665114	[+]	CCCAGGTTGAGGTAGTAGGTTGTATAGTTTAGAATTGTATCAAGGGAGATAACTGTACAGCCTCCTAGCTTTCCTTGGGT
ssc-let-7e	5p	ssc-let-7e	TGAGGTAGGAGGTTGTATAGTT	398	1copy	6	39533375	39533454	[+]	CCGGTTGACGTACCTGCTTGGGGGACATACTTCTTTATGTGCCCATATGGACCTGCTAAGCTATGGAATGTAAAGAAGTATGTATTTCAGGCTGGGAACTCTCACCGG
ssc-let-7f-1	5p	ssc-let-7f	TGAGGTAGTAGATTGTATAGTT	5560	1copy	X	45720363	45720445	[-]	CTGGCTGAGGTAGTAGTTTGTGCTGTTGGTCGGGTTGTGACATTGCCCGCTGTGGAGATAACTGCGCAAGCTACTGCCTTGCTAG
ssc-let-7g	5p	ssc-let-7g	TGAGGTAGTAGTTTGTACAGTT	688	1copy	13	28999419	28999498	[+]	CTTACTGCCCTCGGCTTCTTTACAGTGCTGCCTTGTTGCATATGGATCAAGCAGCATTGTACAGGGCTATGAAGGCACTGAG
ssc-let-7i	5p	ssc-let-7i	TGAGGTAGTAGTTTGTGCT	831	1copy	5	26807364	26807448	[+]	GACTGAACTGTCCTTTTTCGGTTATCATGGTACCGATGCTGTATATCTGAAAGGTACAGTACTGTGATAACTGAAGAATGGTGGTGCCATC
ssc-mir-1	3p	ssc-miR-1	TGGAATGTAAAGAAGTATGTA	58	1copy	17	64096222	64096329	[+]	GCCCCGGGCTGAGGTAGGAGGTTGTATAGTTGAGGAGGACACCCACGGAGATCACTATACGGCCTCCTAGCTTTCCCCAG
ssc-mir-100	5p	ssc-miR-100	AACCCGTAGATCCGAACTTGTG	8	1copy	9	47702721	47702800	[-]	GGCTGAGGTAGTAGTTTGTACAGTTTGAGGGTCTATGATACCACCCGGTACAGGAGATAACTGTACAGGCCACTGCCTTG
ssc-mir-101-1	3p	ssc-miR-101	TACAGTACTGTGATAACTGAA	201	2copy	1	227255282	227255372	[-]	GGCTGCCCTGGCTCAGTTATCACAGTGCTGATGCTGTCCATTCTAAAGGTACAGTACTGTGATAACTGAAGGATGGCAGCC
ssc-mir-101-2	3p	ssc-miR-101	TACAGTACTGTGATAACTGAA	201	2copy	6	103818808	103818888	[+]	TGTGCTTTCAGCTTCTTTACAGTGCTGCCTTGTAGCATTCAGGTCAAGCAGCATTGTACAGGGCTATGAAAGAACTAAGA
ssc-mir-103-1	3p	ssc-miR-103	AGCAGCATTGTACAGGGCTATGA	2602	3copy	16	52667657	52667738	[-]	TGTGGGATGAGGTAGTAGATTGTATAGTTTTAGGGTCATACCCCATCTTGGAGATAACTATACAGTCTACTGTCTTTCCCACG
ssc-mir-103-2	3p	ssc-miR-103	AGCAGCATTGTACAGGGCTATGA	2602	3copy	17	33406489	33406568	[-]	TGTGTGCATCCGGGTTGAGGTAGTAGGTTGTATGGTTTAGAGTTACACCGTGGGAGTTAACTGTACAACCTTCTAGCTTTCCTTGGAGCACACT
ssc-mir-103-2	3p	ssc-miR-103	AGCAGCATTGTACAGGGCTATGA	2602	3copy	17	33574977	33575056	[-]	TGTGTGCATCCGGGTTGAGGTAGTAGGTTGTATGGTTTAGAGTTACACCGTGGGAGTTAACTGTACAACCTTCTAGCTTTCCTTGGAGCACACT
ssc-mir-106a	5p	ssc-miR-106a	AAAAGTGCTTACAGTGCAGGTAGC	56	1copy	X	108213079	108213159	[-]	CCTTGGCCGTGTAAAAGTGCTTACAGTGCAGGTAGCTTTTTGAGATCTACTGCAATGCAAGCACTTCTTACATTACCATGG
ssc-mir-107	3p	ssc-miR-107	AGCAGCATTGTACAGGGCTATCA	1085	1copy	14	106321702	106321788	[-]	TTCTCTCTGCTTTCAGCTTCTTTACAGTGTTGCCTTGTGGCATGGAGTTCAAGCAGCATTGTACAGGGCTATCAAAGCACAGAGAGC
ssc-mir-10a	5p	ssc-miR-10a	TACCCTGTAGATCCGAATTTGT	20	1copy	12	22389424	22389503	[-]	TCTGTATATACCCTGTAGATCCGAATTTGTGTAAGGAATTTTGTGGTCACAAATTCGTATCTAGGGGAATATGTAGTTGA
ssc-mir-10b	5p	ssc-miR-10b	TACCCTGTAGAACCGAATTTGT	1	1copy	15	77060704	77060783	[+]	GTCTATATATACCCTGTAGAACCGAATTTGTGTGGTATCCACATAGTCACAGATTCGATTCTAGGGGAATATATGGTCGA
ssc-mir-122	5p	ssc-miR-122	TGGAGTGTGACAATGGTGTTTGT	1	1copy	1	169284211	169284295	[-]	CCTTAGCAGAGCTGTGGAGTGTGACAATGGTGTTTGTGTCCAAACTATCAAACGCCATTATCACACTAAATAGCTACTGTTAGGC
ssc-mir-124a-1	3p	ssc-miR-124a	TAAGGCACGCGGTGAATGCCA	33	2copy	4	72452797	72452901	[-]	TCAAGACCAGACTCTGCCCTCCGTGTTCACAGCGGACCTTGATTTAATGTCATACAATTAAGGCACGCGGTGAATGCCAAGAGCGGAGCCTACGGCTGCACTTGA
ssc-mir-124a-2	3p	ssc-miR-124a	TAAGGCACGCGGTGAATGCCA	33	2copy	14	13279339	13279423	[-]	AGGCCTCTCTCTCCGTGTTCACAGCGGACCTTGATTTAAATGTCCATACAATTAAGGCACGCGGTGAATGCCAAGAATGGGGCTG
ssc-mir-125a	5p	ssc-miR-125a	TCCCTGAGACCCTTTAACCTGTG	515	1copy	6	39533851	39533930	[+]	GGCCTCTGAGTCCCTGAGACCCTTTAACCTGTGAGGACATCCAGGGTCACAGGTGAGGTTCTTGGGAGCCTGGCGTCCGG
ssc-mir-125b-1	5p	ssc-miR-125b	TCCCTGAGACCCTAACTTGTGA	1445	3copy	9	47573167	47573246	[-]	CCTCTCAGTCCCTGAGACCCTAACTTGTGATGTTTACCGTTTAAATCCACGGGTTAGGCTCTTGGGAGCTGCGAGCCGTG
ssc-mir-125b-1	5p	ssc-miR-125b	TCCCTGAGACCCTAACTTGTGA	1445	3copy	9	47654247	47654326	[-]	CCTCTCAGTCCCTGAGACCCTAACTTGTGATGTTTACCGTTTAAATCCACGGGTTAGGCTCTTGGGAGCTGCGAGCCGTG
ssc-mir-125b-2	5p	ssc-miR-125b	TCCCTGAGACCCTAACTTGTGA	1445	3copy					ACCAGACTTTTCCTAGTCCCTGAGACCCTAACTTGTGAGGTATTTTAGTAACATCACAAGTCAGGCTCTTGGGACCTAGGCGGAGGGGA
ssc-mir-127	3p	ssc-miR-127	TCGGATCCGTCTGAGCTTGGCT	1	1copy	7	133929738	133929817	[+]	ATCGCTGTCTCCAGCCTGCTGAAGCTCAGAGGGCTCTGATTCAGAAAGATCATCGGATCCGTCTGAGCTTGGCTGGTCGG
ssc-mir-1271	3p	ssc-miR-1271	TGCCTGCTATGTGCCAGGCA	18	1copy					TAGATCAGTGCTTGGCACCTAGTAAGCACTCAGTATATACTTGTTGAGTGCCTGCTATGTGCCAGGCATTGTGCTGAG
ssc-mir-128-2	3p	ssc-miR-128	TCACAGTGAACCGGTCTCTTT	912	2copy	13	17766863	17766942	[+]	GCAGTGGGAAGGGGGGCCGAGGCACTGTCCGAGAGTGAGTAGCAGGTCTCACAGTGAACCGGTCTCTTTCCCTACTGTGT
ssc-mir-128-1	3p	ssc-miR-128	TCACAGTGAACCGGTCTCTTT	912	2copy	15	14550874	14550955	[-]	TGAGCTGTTGGATTCGGGGCCGTAGCACTGTCTGAGAGGTTTACATTTCTCACAGTGAACCGGTCTCTTTTTCAGCTGCTTC
ssc-mir-1285	3p	ssc-miR-1285	CTGGGCAACATAGCGAGACCCCGT	70	2copy	1	187873108	187873187	[+]	GCTGATCAGTAGTGGGATCGCGCCTGTGAATAGCCACTGTACTCCAGCCTGGGCAACATAGCGAGACCCCGTCTCTTTTG
ssc-mir-1285	3p	ssc-miR-1285	CTGGGCAACATAGCGAGACCCCGT	70	2copy	1	188101720	188101799	[-]	GCTGATCAGTAGTGGGATCGCGCCTGTGAATAGCCACTGTACTCCAGCCTGGGCAACATAGCGAGACCCCGTCTCTTTTG
ssc-mir-129a	3p	ssc-miR-129a	AAGCCCTTACCCCAAAAAGCAT	22	1copy	2	17100324	17100403	[-]	CTTCGTGAATCTTTTTGCGGTCTGGGCTTGCTGTACATAACTCAATAGCCGGAAGCCCTTACCCCAAAAAGCATTCGCGG
ssc-mir-129b	5p	ssc-miR-129b	CTTTTTGCGGTCTGGGCTTGC	1	1copy	18	18269488	18269571	[+]	CCCTTTGGATCTTTTTGCGGTCTGGGCTTGCTGTTCCTCTCTACAGTAGTCAGGAAGCCCTTACCCCAAAAAGTATCTGCGGGA
ssc-mir-1306	3p	ssc-miR-1306-3p	ACGTTGGCTCTGGTGGTGATG	34	1copy	14	52728146	52728225	[+]	GTCTCCACCACCTCCCCTGCAAACGTCCAGTGATGCAGAGGTAATGGACGTTGGCTCTGGTGGTGATGGACAGGCCGAAC
ssc-mir-1306	5p	ssc-miR-1306-5p	CCACCTCCCCTGCAAACGTCCA	44	1copy	14	52728146	52728225	[+]	GTCTCCACCACCTCCCCTGCAAACGTCCAGTGATGCAGAGGTAATGGACGTTGGCTCTGGTGGTGATGGACAGGCCGAAC
ssc-mir-1307	3p	ssc-miR-1307	ACTCGGCGTGGCGTCGGTCGTG	759	1copy	14	119440203	119440282	[-]	CTACCAATCTCGACCGGACCTCGACCGGCTCGTCTATGTTGCCAATCGACTCGGCGTGGCGTCGGTCGTGGTAGATAGGC
ssc-mir-130a	3p	ssc-miR-130a	CAGTGCAATGTTAAAAGGGCAT	7	1copy	2	11301854	11301932	[-]	CGGGCCGGAGCTCTTTTCACATTGTGCTACTGTCTGCACCTATCACTAGCAGTGCAATGTTAAAAGGGCATTGGCCACG
ssc-mir-130b	3p	ssc-miR-130b	CAGTGCAATGATGAAAGGGCAT	6	1copy	14	51318779	51318858	[-]	GCCTGCCTGACACTCTTTCCCTGTTGCACTACTGTGGGCCACTGGGAAGCAGTGCAATGATGAAAGGGCATCAGTCAGGC
ssc-mir-133a-1	3p	ssc-miR-133a-3p	TTGGTCCCCTTCAACCAGCTG	2	1copy	17	64053943	64054045	[-]	CGGGACCCAAATGCTTTGCTAAAGCTGGTAAAATGGAACCAAATCAACTGTTGAATGGATTTGGTCCCCTTCAACCAGCTGTAGCTGCGCATTGACAGCGCCG
ssc-mir-1343	3p	ssc-miR-1343	CTCCTGGGGCCCGCACTCTCGC	12	1copy	2	24490869	24490947	[-]	GCTTCGGTGCTGGGGAGCGGCCCCCGGGCGGGCCTCTGCTCTGGCCCCTCCTGGGGCCCGCACTCTCGCTCCGGGTCCG
ssc-mir-139	5p	ssc-miR-139-5p	TCTACAGTGCACGTGTCTCCAG	1	1copy	9	6808359	6808426	[-]	GTGTATTCTACAGTGCACGTGTCTCCAGTGTGGCTCGGAGGCTGGAGACGCGGCCCTGTTGGAGTAAC
ssc-mir-140	3p	ssc-miR-140*	TACCACAGGGTAGAACCACGGAC	3212	1copy					CCTGCCAGTGGTTTTACCCTATGGTAGGTTACGTCATGCTGTTCTACCACAGGGTAGAACCACGGACAGG
ssc-mir-142	3p	ssc-miR-142-3p	TGTAGTGTTTCCTACTTTATGG	41	1copy	12	32630403	32630482	[-]	GTGCAGTCACCCATAAAGTAGAAAGCACTACTAACAGCACTGGAGGGTGTAGTGTTTCCTACTTTATGGATGAGTGTACT
ssc-mir-142	5p	ssc-miR-142-5p	CATAAAGTAGAAAGCACTACT	139	1copy	12	32630403	32630482	[-]	GTGCAGTCACCCATAAAGTAGAAAGCACTACTAACAGCACTGGAGGGTGTAGTGTTTCCTACTTTATGGATGAGTGTACT
ssc-mir-143	3p	ssc-miR-143-3p	TGAGATGAAGCACTGTAGCTC	76	1copy	2	136030752	136030831	[+]	GTCCCCCAGCCGGAGGTGCAGTGCTGCATCTCTGGTCAGCTGGGAGTCTGAGATGAAGCACTGTAGCTCGGGAAGGGAGA
ssc-mir-143	5p	ssc-miR-143-5p	GGTGCAGTGCTGCATCTCTGG	3	1copy	2	136030752	136030831	[+]	GTCCCCCAGCCGGAGGTGCAGTGCTGCATCTCTGGTCAGCTGGGAGTCTGAGATGAAGCACTGTAGCTCGGGAAGGGAGA
ssc-mir-145	5p	ssc-miR-145	GTCCAGTTTTCCCAGGAATCCCTT	68	1copy	2	136032141	136032226	[+]	CACCTTGTCCTCACGGTCCAGTTTTCCCAGGAATCCCTTAGATGCTGAGATGGGGATTCCTGGAAATACTGTTCTTGAGGTCATGG
ssc-mir-146b	5p	ssc-miR-146b	TGAGAACTGAATTCCATAGGC	109	1copy	14	118471588	118471686	[+]	GAACTTTGGCCACCTGGCTCTGAGAACTGAATTCCATAGGCTGTGAGCTCTAGCAAATGCCCTAGGAACTCAGTTCTGGTGCCCGGCTGTGCTATAGTC
ssc-mir-148a	3p	ssc-miR-148a	TCAGTGCACTACAGAACTTTGT	813	1copy	18	45214548	45214615	[-]	GAGGCAAAGTTCTGAGACACTCCGACTCTGAATATGATAGAAGTCAGTGCACTACAGAACTTTGTCTC
ssc-mir-148b	3p	ssc-miR-148b	TCAGTGCATCACAGAACTTTGT	42	1copy	5	18088734	18088813	[+]	ATTTGAGGTGAAGTTCTGTTATACACTCAGGCTGTGGCTCTCTGAAAGTCAGTGCATCACAGAACTTTGTCTCGAAAGCT
ssc-mir-149	5p	ssc-miR-149	TCTGGCTCCGTGTCTTCACTCCC	75	1copy	15	131645452	131645527	[-]	GCCCAGGCTCTGGCTCCGTGTCTTCACTCCCGTGTGTGTCCGAGGAGGGAGGGAGGGACGGGGGCTGTGCTGGGGC
ssc-mir-151	3p	ssc-miR-151-3p	CTAGACTGAAGCTCCTTGAGGA	161	1copy					TTTTCCTGCCCTCGAGGAGCTCACAGTCTAGTACGTCTCATCCCCTACTAGACTGAAGCTCCTTGAGGACAGGGATCGTC
ssc-mir-151	5p	ssc-miR-151-5p	TCGAGGAGCTCACAGTCTAGT	193	1copy					TTTTCCTGCCCTCGAGGAGCTCACAGTCTAGTACGTCTCATCCCCTACTAGACTGAAGCTCCTTGAGGACAGGGATCGTC
ssc-mir-152	3p	ssc-miR-152	TCAGTGCATGACAGAACTTGG	121	1copy	12	21743215	21743294	[+]	CGGCCCAGGTTCTGTGATACACTCCGACTCGGGCTCTGGAGCAGTCAGTGCATGACAGAACTTGGGCCCGGACGGACCTT
ssc-mir-15a	5p	ssc-miR-15a	TAGCAGCACATAATGGTTTGT	9	1copy	11	17602978	17603056	[+]	TTGGAGTAAAGTAGCAGCACATAATGGTTTGTGGATTTTGAAAAGGTGCAGGCCATATTGTGCTGCCTCAAAAATACAA
ssc-mir-15b	5p	ssc-miR-15b	TAGCAGCACATCATGGTTTACA	84	1copy	13	78787511	78787608	[+]	TTGAGGCCTTAAAGTACTGTAGCAGCACATCATGGTTTACATACTACAATCAAGATGCGAATCATTATTTGCTGCTCTAGAAATTTAAGGAAATTCAT
ssc-mir-16-1	5p	ssc-miR-16	TAGCAGCACGTAAATATTGGCG	6	1copy	13	78787668	78787744	[+]	TCCGCTCTAGCAGCACGTAAATATTGGCGTAGTAAAATAAATATTAAACACCAATATTATTGTGCTGCTTTAGCGTG
ssc-mir-17	3p	ssc-miR-17-3p	ACTGCAGTGAAGGCACTTGTAG	458	1copy	11	60972458	60972534	[+]	GAATAATGTCAAAGTGCTTACAGTGCAGGTAGTGATAATGTGCATCTACTGCAGTGAAGGCACTTGTAGCATTATGG
ssc-mir-17	5p	ssc-miR-17-5p	CAAAGTGCTTACAGTGCAGGTAG	25	1copy	11	60972458	60972534	[+]	GAATAATGTCAAAGTGCTTACAGTGCAGGTAGTGATAATGTGCATCTACTGCAGTGAAGGCACTTGTAGCATTATGG
ssc-mir-181a-2	5p	ssc-miR-181a	AACATTCAACGCTGTCGGTGAGTT	13345	2copy	1	280334006	280334085	[+]	ACTCCAAGGAACATTCAACGCTGTCGGTGAGTTTGGGATTTGAAAAAACCACCGACCGTTGACTGTACCTTGGGGTTCTT
ssc-mir-181a-1	5p	ssc-miR-181a	AACATTCAACGCTGTCGGTGAGTT	13345	2copy	10	22839352	22839455	[-]	GAGTTTAGAGGTTGCTTCAGTGAACATTCAACGCTGTCGGTGAGTTTGGAATTCAAATCAAAACCATCGACCGTTGATTGTACCCTATGGCCAACCATCAGCTC
ssc-mir-181b-2	5p	ssc-miR-181b	AACATTCATTGCTGTCGGTGGGTT	3333	2copy	1	280335868	280335953	[+]	ATGGCTGCACTCAACATTCATTGCTGTCGGTGGGTTTGAGTCTGAATCAACTCACTGATCAATGAATGCAAACTGCGGACCAAACA
ssc-mir-181b-1	5p	ssc-miR-181b	AACATTCATTGCTGTCGGTGGGTT	3333	2copy	10	22839191	22839270	[-]	GGTCACAATCAACATTCATTGCTGTCGGTGGGTTGAACTGTGTAGACAAGCTCACTGAACAATGAATGCAACTGTGGCCC
ssc-mir-181c	5p	ssc-miR-181c	AACATTCAACCTGTCGGTGAGT	96	1copy	2	56889316	56889402	[+]	CAAGGGTTTGGGGGAACATTCAACCTGTCGGTGAGTTTGGGCAGCTCAGGCAAACCATCGACCGTTGAGTGGACCCCGAGGCCTGGA
ssc-mir-181d	5p	ssc-miR-181d-5p	AACATTCATTGTTGTCGGTGGGTT	738	1copy	2	56889500	56889579	[+]	TCACAATCAACATTCATTGTTGTCGGTGGGTTGTGAGACGGAGGCCAGACCCACCGAGGGATGAATGTCACTGTGGCTGG
ssc-mir-183	5p	ssc-miR-183	TATGGCACTGGTAGAATTCACTG	11	1copy	18	17172238	17172307	[-]	CTGTGTATGGCACTGGTAGAATTCACTGTGAACAGTCTCGGTCAGTGAATTACCGAAGGGCCATAAACAG
ssc-mir-1839	3p	ssc-miR-1839-3p	AGACCTACTTTTCTACCAACA	3	1copy	7	58239591	58239670	[-]	CCTAAATGAAAAGGTAGATAGAACAGGTCTTGTTTGCAAGATGAATTCAAGACCTACTTTTCTACCAACAGCAATTACAC
ssc-mir-1839	5p	ssc-miR-1839-5p	AAGGTAGATAGAACAGGTCTTG	30	1copy	7	58239591	58239670	[-]	CCTAAATGAAAAGGTAGATAGAACAGGTCTTGTTTGCAAGATGAATTCAAGACCTACTTTTCTACCAACAGCAATTACAC
ssc-mir-184	3p	ssc-miR-184	TGGACGGAGAACTGATAAGGGT	2	1copy	7	54379989	54380071	[+]	CCAGTCACATCCCCTTATCACTTTTCCAGCCAGCTTTGTGACTCTAAATGTTGGACGGAGAACTGATAAGGGTAGGTGATTGA
ssc-mir-185	5p	ssc-miR-185	TGGAGAGAAAGGCAGTTCCTGA	1807	1copy	14	52703712	52703787	[+]	GGTGAGGGATTGGAGAGAAAGGCAGTTCCTGATGGTCCCCTCCCCAGGGGCTGGCTTTCCTCTGGTCCTTCCCTCC
ssc-mir-186	5p	ssc-miR-186	CAAAGAATTCTCCTTTTGGGCTT	353	1copy	6	99703517	99703598	[+]	TGCTTATAACTTTCCAAAGAATTCTCCTTTTGGGCTTTATGATTTTATTTTAAGCCCAAAGGTGAATTTTTTGGGAAGTTTG
ssc-mir-18a	5p	ssc-miR-18a	TAAGGTGCATCTAGTGCAGATA	1	1copy	11	60972593	60972684	[+]	GTGCTTTTTGTTCTAAGGTGCATCTAGTGCAGATAGTGAAGTAGATTAGCATCTACTGCCCTAAGTGCTCCTTCTGGCATAAGAAGTTATGT
ssc-mir-190b	5p	ssc-miR-190	TGATATGTTTGATATTGGGTTG	3	1copy	4	99584645	99584727	[+]	TGCTTCTGTGTGATATGTTTGATATTGGGTTGTTTAATTAGGAACCAACTAAATGTCAAACATATTCTTACAGCAGTAGGCAA
ssc-mir-191	5p	ssc-miR-191	CAACGGAATCCCAAAAGCAGCTG	6009	1copy	13	26605641	26605720	[-]	ACAGCGGGCAACGGAATCCCAAAAGCAGCTGTTGTCTCCAGAGCATTCCAGCTGCACTTGGATTTCGTTCCCTGCTCTCT
ssc-mir-192	5p	ssc-miR-192	CTGACCTATGAATTGACAGCC	29	1copy	2	5685412	5685491	[+]	GCACAGGGCTCTGACCTATGAATTGACAGCCAGTGCTCTCATCTCCCCTCTGGCTGCCAATTCCATAGGTCACAGGTATG
ssc-mir-193a	3p	ssc-miR-193a-3p	AACTGGCCTACAAAGTCCCAGT	67154	1copy	12	41119432	41119511	[-]	GCGGGAGCTGAGGGCTGGGTCTTTGCGGGCGAGATGAGGGTGTTGGTTCAACTGGCCTACAAAGTCCCAGTCCTCGGCCC
ssc-mir-193a	5p	ssc-miR-193a-5p	TGGGTCTTTGCGGGCGAGATGA	2538	1copy	12	41119432	41119511	[-]	GCGGGAGCTGAGGGCTGGGTCTTTGCGGGCGAGATGAGGGTGTTGGTTCAACTGGCCTACAAAGTCCCAGTCCTCGGCCC
ssc-mir-196b-1	3p	ssc-miR-196b-3p	CGACAGCACGACACTGCCTTCA	2	2copy	18	44179792	44179871	[+]	CTGGTCGGTGATTTAGGTAGTTTCCTGTTGTTGGGATCCACCTTTCTCTCGACAGCACGACACTGCCTTCATTACTTCAG
ssc-mir-196b-1	3p	ssc-miR-196b-3p	CGACAGCACGACACTGCCTTCA	2	2copy	18	44205846	44205925	[+]	CTGGTCGGTGATTTAGGTAGTTTCCTGTTGTTGGGATCCACCTTTCTCTCGACAGCACGACACTGCCTTCATTACTTCAG
ssc-mir-199a-1	5p	ssc-miR-199a*	CAGTAGTCTGCACATTGGTTA	17	1copy	9	107644943	107645018	[-]	TCCGTCGCCCCAGTGTTCAGACTACCTGTTCAGGACAATGCCGTTGTACAGTAGTCTGCACATTGGTTAGACTGGG
ssc-mir-199a-2	3p	ssc-miR-199a-3p	ACAGTAGTCTGCACATTGGTTA	17	1copy	2	52684957	52685036	[-]	CCCCGCCAACCCAGTGTTCAGACTACCTGTTCAGGGGGCTCTGAATGTGTACAGTAGTCTGCACATTGGTTAGGCTGGGC
ssc-mir-199b	5p	ssc-miR-199b	CCCAGTGTTTAGACTATCTGTT	9	1copy	1	283325992	283326065	[-]	CCGTCTACCCAGTGTTTAGACTATCTGTTCAGGACTCCCAAATTGTACAGTAGTCTGCACATTGGTTAGGCTGG
ssc-mir-199b	3p	ssc-miR-199b*	TACAGTAGTCTGCACATTGGTT	17	1copy	1	283325992	283326065	[-]	CCGTCTACCCAGTGTTTAGACTATCTGTTCAGGACTCCCAAATTGTACAGTAGTCTGCACATTGGTTAGGCTGG
ssc-mir-19b-1	3p	ssc-miR-19b	TGTGCAAATCCATGCAAAACTGA	253	3copy	11	60973040	60973119	[+]	CTGTTCTATGGTTAGTTTTGCAGGTTTGCATCCAGCTGTGTGATATTCTGCTGTGCAAATCCATGCAAAACTGACTGTGG
ssc-mir-19b-2	3p	ssc-miR-19b	TGTGCAAATCCATGCAAAACTGA	253	3copy	X	108178624	108178703	[-]	TACAGTTAGTTTTGCAGGTTTGCATTTCAGCGTATGTATGTGTATATGGCTGTGCAAATCCATGCAAAACTGATTGTGAT
ssc-mir-19b-2	3p	ssc-miR-19b	TGTGCAAATCCATGCAAAACTGA	253	3copy	X	108212546	108212625	[-]	TACAGTTAGTTTTGCAGGTTTGCATTTCAGCGTATGTATGTGTATATGGCTGTGCAAATCCATGCAAAACTGATTGTGAT
ssc-mir-204	5p	ssc-miR-204	TTCCCTTTGTCATCCTATGCCT	2	1copy	1	234511625	234511733	[-]	GGCTACAGTCCTTCTCATGTGACTCGTGGACTTCCCTTTGTCATCCTATGCCTGAGAATATATGAAGGAGGCTGGGAAGGCAAAGGGACGTTCAATTGTCATCACTGGC
ssc-mir-205	5p	ssc-miR-205	TCCTTCATTCCACCGGAGTCTG	872	1copy	9	126011588	126011656	[-]	CTCTTGTCCTTCATTCCACCGGAGTCTGTCTCATACCCAACCAGATTTCAGTGGAGTGAAGCTCAGGAG
ssc-mir-206	3p	ssc-miR-206	TGGAATGTAAGGAAGTGTGTGA	3	1copy	7	53111391	53111470	[+]	TTCCCGAGGCCACATGCTTCTTTATATCCCCATACGGATTACTTGACTATGGAATGTAAGGAAGTGTGTGATCTCGTTAA
ssc-mir-21	5p	ssc-miR-21	TAGCTTATCAGACTGATGTTGA	648	1copy	12	34201565	34201656	[+]	TGTACCACCTTGTCGGGTAGCTTATCAGACTGATGTTGACTGTTGAATCTCATGGCAACAGCAGTCGATGGGCTGTCTGACATTTTGGTATC
ssc-mir-210	3p	ssc-miR-210	CTGTGCGTGTGACAGCGGCTGA	1343	1copy	2	331306	331381	[+]	GCGCAGGGCAGCCACTGCCCACCGCACACTGCGCTGCTCCGGACCCACTGTGCGTGTGACAGCGGCTGATCTGTCC
ssc-mir-219	3p	ssc-miR-219	AGAGTTGAGTCTGGACGTCCCG	21	1copy	7	29626556	29626638	[+]	CCGCGGCTCTTGATTGTCCAAACGCAATTCTCGAGTCTATAGCTCTGGCCGAGAGTTGAGTCTGGACGTCCCGAGCCGTCGCC
ssc-mir-221	3p	ssc-miR-221	AGCTACATTGTCTGCTGGGTTT	1126	1copy	X	40478094	40478163	[-]	TGAACCTGGCATACAATGTAGATTTCTGTGTTTGTTGGGCAACAGCTACATTGTCTGCTGGGTTTCAGGC
ssc-mir-222	3p	ssc-miR-222	AGCTACATCTGGCTACTGGGTCTC	675	1copy	X	40478834	40478913	[-]	TGCCCTCAATGGCTCAGTAGCCAGTGTAGATCCTGTCATTTGTAATCAGTAGCTACATCTGGCTACTGGGTCTCTGATGG
ssc-mir-22	3p	ssc-miR-22-3p	AAGCTGCCAGTTGAAGAACTGT	2297	1copy	12	45319043	45319122	[+]	GAGCCGCAGTAGTTCTTCAGTGGCAAGCTTTATGTCCTGACCCAGCTAAAGCTGCCAGTTGAAGAACTGTTGCCCTCTGC
ssc-mir-22	5p	ssc-miR-22-5p	AGTTCTTCAGTGGCAAGCTTTA	260	1copy	12	45319043	45319122	[+]	GAGCCGCAGTAGTTCTTCAGTGGCAAGCTTTATGTCCTGACCCAGCTAAAGCTGCCAGTTGAAGAACTGTTGCCCTCTGC
ssc-mir-2320	5p	ssc-miR-2320	TGGCACAGGGTCCAGCTGTCGG	161	1copy	6	43886635	43886715	[-]	GCTGTCCCCATGGCACAGGGTCCAGCTGTCGGCTGTAATACCCGATGGGTCGATGATGGTCCCTGTGTTTGGGGCGAGCAC
ssc-mir-2320	3p	ssc-miR-2320*	CGATGATGGTCCCTGTGTTTG	2	1copy	6	43886635	43886715	[-]	GCTGTCCCCATGGCACAGGGTCCAGCTGTCGGCTGTAATACCCGATGGGTCGATGATGGTCCCTGTGTTTGGGGCGAGCAC
ssc-mir-23a	3p	ssc-miR-23a	ATCACATTGCCAGGGATTTCC	1484	1copy	2	56861159	56861228	[-]	CGGCTGGGGTTCCTGGGGATGGGATTTGCTGCCTGTCACAAATCACATTGCCAGGGATTTCCAATCGACC
ssc-mir-23b	3p	ssc-miR-23b	ATCACATTGCCAGGGATTACCA	210	1copy	10	26149010	26149089	[-]	CTCTGGCTGCTTGGGTTCCTGGCATGCTGATTTGTGACTTAAGATTAAAATCACATTGCCAGGGATTACCACGCAGCCAC
ssc-mir-24-1	3p	ssc-miR-24	TGGCTCAGTTCAGCAGGAACAG	587	2copy	2	56860821	56860892	[-]	CTCTGCCTCCCGTGCCTACTGAGCTGAAACACAGTTGATTTGTGCAGACTGGCTCAGTTCAGCAGGAACAGG
ssc-mir-24-2	3p	ssc-miR-24	TGGCTCAGTTCAGCAGGAACAG	587	2copy	10	26148230	26148309	[-]	GACCCGCCCTCCGGTGCCTACTGAGCTGATATCAGTTCTCATTTTACACACTGGCTCAGTTCAGCAGGAACAGGAGTCGA
ssc-mir-24-1	5p	ssc-miR-24*	GTGCCTACTGAGCTGAAACACAGT	2	1copy	2	56860821	56860892	[-]	CTCTGCCTCCCGTGCCTACTGAGCTGAAACACAGTTGATTTGTGCAGACTGGCTCAGTTCAGCAGGAACAGG
ssc-mir-26a	5p	ssc-miR-26a	TTCAAGTAATCCAGGATAGGCT	200	1copy					GGCTGTGGCTGGATTCAAGTAATCCAGGATAGGCTGTTTCCATCTGTGAGGCCTATTCTTGATTACTTGTTTCTGGAGGCAGCT
ssc-mir-27a	3p	ssc-miR-27a	TTCACAGTGGCTAAGTTCCGC	1062	1copy	2	56860970	56861051	[-]	TGGCCTGGGGAGCAGGGCTTAGCTGCTTGTGAGCAGGTCCACAGCAAGTCGTGTTCACAGTGGCTAAGTTCCGCCCCCTGGA
ssc-mir-27b	3p	ssc-miR-27b	TTCACAGTGGCTAAGTTCTGC	1230	1copy	10	26148776	26148855	[-]	ACGAGGTGCAGAGCTTAGCTGATTGGTGAACAGTGACTGGTTTCCGCTTTGTTCACAGTGGCTAAGTTCTGCACCTGAAG
ssc-mir-27b	5p	ssc-miR-27b*	AGAGCTTAGCTGATTGGTGAACA	8	1copy	10	26148776	26148855	[-]	ACGAGGTGCAGAGCTTAGCTGATTGGTGAACAGTGACTGGTTTCCGCTTTGTTCACAGTGGCTAAGTTCTGCACCTGAAG
ssc-mir-28	3p	ssc-miR-28-3p	CACTAGATTGTGAGCTCCTGGA	56	1copy					GGTCCTTGCCCTCAAGGAGCTCACAGTCTATTGAGTTGCCTTTCTGTCTTCCCCACTAGATTGTGAGCTCCTGGAGGGCAGGCACT
ssc-mir-296	5p	ssc-miR-296	GAGGGCCCCCCCCAATCCTGT	24	1copy	17	61587158	61587234	[-]	GACCCTTCCGGAGGGCCCCCCCCAATCCTGTTGTGCTGGATTCAGAGGGTTGGGCGGAGGCTTTCCTGAAGGCTCTG
ssc-mir-299	5p	ssc-miR-299	ATGGTTTACCGTCCCACATAC	1	1copy					CGGTACTTGAAGAAATGGTTTACCGTCCCACATACATTTTGCATATGTATGTGGGACGGTAAACCGCTTCTTGGTATCC
ssc-mir-29a	3p	ssc-miR-29a	CTAGCACCATCTGAAATCGGTTA	718	1copy	18	16054752	16054837	[+]	CCCCTTAGAGGATGACTGATTTCTTTTGGTGTTCAGAGTCAATATAATTTTCTAGCACCATCTGAAATCGGTTATAATGATTGGGG
ssc-mir-29b-1	3p	ssc-miR-29b	TAGCACCATTTGAAATCAGT	6	1copy	18	16054349	16054429	[+]	CTTCAGGAAGCTGGTTTCATATGGTGGTTTAGATTTAAAAAGTGATTGTCTAGCACCATTTGAAATCAGTGTTCTTGGGGG
ssc-mir-29c	3p	ssc-miR-29c	TAGCACCATTTGAAATCGGTTA	62	1copy	9	127174326	127174413	[+]	ATCTCTTACACAGGCTGACCGATTTCTCCTGGTGTTCAGAGTCTGTTTTTGTCTAGCACCATTTGAAATCGGTTATGATGTAGGGGGA
ssc-mir-30a	3p	ssc-miR-30a-3p	CTTTCAGTCGGATGTTTGCAGC	11401	1copy	1	53848998	53849104	[-]	TCCCTGCGACAGTGAGCGGCTGTAAACATCCTCGACTGGAAGCTGTGAGGCTGAAGACGGGCTTTCAGTCGGATGTTTGCAGCCGCCGACTGCCTCCCGCATCAGGA
ssc-mir-30a	5p	ssc-miR-30a-5p	TGTAAACATCCTCGACTGGAAG	2882	1copy	1	53848998	53849104	[-]	TCCCTGCGACAGTGAGCGGCTGTAAACATCCTCGACTGGAAGCTGTGAGGCTGAAGACGGGCTTTCAGTCGGATGTTTGCAGCCGCCGACTGCCTCCCGCATCAGGA
ssc-mir-30b	3p	ssc-miR-30b-3p	CTGGGAGGTGGATGTTTACTT	47	1copy	4	5733584	5733659	[+]	TTTCAGTTCGTGTAAACATCCTACACTCAGCTGTAATACATGGATTGGCTGGGAGGTGGATGTTTACTTCAGCTGA
ssc-mir-30b	5p	ssc-miR-30b-5p	TGTAAACATCCTACACTCAGCT	69	1copy	4	5733584	5733659	[+]	TTTCAGTTCGTGTAAACATCCTACACTCAGCTGTAATACATGGATTGGCTGGGAGGTGGATGTTTACTTCAGCTGA
ssc-mir-30c-2	5p	ssc-miR-30c	TGTAAACATCCTACACTCTCAGC	94	2copy	1	53819906	53819985	[-]	GACAGATACTGTAAACATCCTACACTCTCAGCTGTGGAAAGTAAGAAAGCTGGGAGAAGGCTGTTTACTCTCTCTGCCTT
ssc-mir-30c-1	5p	ssc-miR-30c	TGTAAACATCCTACACTCTCAGC	94	2copy	6	121821241	121821320	[-]	CGTAGTGCGTGTAAACATCCTACACTCTCAGCTGTGAGCTCGAGGTGGCTGGGAGAGGGTTGTTTACTCCTTCTGCCATG
ssc-mir-30d	5p	ssc-miR-30d	TGTAAACATCCCCGACTGGAAGCT	375	1copy	4	5729459	5729537	[+]	CTGTTGTTGTAAACATCCCCGACTGGAAGCTGTAAGACATAGCTAAGCTTTCAGTCAGATGTTTGCTGCCACCGACTCT
ssc-mir-30e	3p	ssc-miR-30e-3p	CTTTCAGTCGGATGTTTACAGC	75	1copy	6	121824301	121824380	[-]	TTTGCCACTGTAAACATCCTTGACTGGAAGCTGTGAGGCGTTCCCAGGAGCTTTCAGTCGGATGTTTACAGCGGCAGGCT
ssc-mir-30e	5p	ssc-miR-30e-5p	TGTAAACATCCTTGACTGGAAGCT	13	1copy	6	121824301	121824380	[-]	TTTGCCACTGTAAACATCCTTGACTGGAAGCTGTGAGGCGTTCCCAGGAGCTTTCAGTCGGATGTTTACAGCGGCAGGCT
ssc-mir-320	3p	ssc-miR-320	AAAAGCTGGGTTGAGAGGGCGAA	21615	1copy	14	6473891	6473970	[-]	GCTCCCCTCCGCCTTCTCTTCCCGGTTCTTCCCGGAGTCGGGAAAAGCTGGGTTGAGAGGGCGAAAAAGGAAGAGGGGAC
ssc-mir-323	3p	ssc-miR-323	GCACATTACACGGTCGACCTCT	1	1copy					TTGGTACTTGGAGAGAGGTGGTCCGTGGCGCGTTCGCTTTATTTATGGCGCACATTACACGGTCGACCTCTTTGCGGTATCTAATC
ssc-mir-324	5p	ssc-miR-324	CGCATCCCCTAGGGCATTGGTGT	81	1copy	12	49872807	49872886	[+]	CTATGCCTCCCCGCATCCCCTAGGGCATTGGTGTGAAGCTGGAGACCCACTGCCCCAGGTGCTGCTGGGGGTTGTAGTCT
ssc-mir-326	3p	ssc-miR-326	CCTCTGGGCCCTTCCTCCAG	3	1copy	9	9132230	9132320	[-]	TCTGTCTGTTGGGCTGGAGGCAGGGCCTTTGTGCAGGCGGGTTGTGCTCAGATCGCCTCTGGGCCCTTCCTCCAGCCCAGAGGCGGATTCA
ssc-mir-328	3p	ssc-miR-328	CTGGCCCTCTCTGCCCTTCCGT	61	1copy	6	13347429	13347508	[+]	GGAGCGGGGGGGCAGGAGGGGCTCAGGGAGAAAGTGTGTGCCGCCCCTGGCCCTCTCTGCCCTTCCGTCCCCCGTTCCTG
ssc-mir-331	3p	ssc-miR-331-3p	GCCCCTGGGCCTATCCTAGAA	640	1copy	5	82983750	82983829	[+]	TTGTTTGGGTTTGTTCTAGGTATGGTCCCAGGGATCCCAGATCAAACCAGGCCCCTGGGCCTATCCTAGAACCAACCTAA
ssc-mir-331	5p	ssc-miR-331-5p	TCTAGGTATGGTCCCAGGGAT	2	1copy	5	82983750	82983829	[+]	TTGTTTGGGTTTGTTCTAGGTATGGTCCCAGGGATCCCAGATCAAACCAGGCCCCTGGGCCTATCCTAGAACCAACCTAA
ssc-mir-338	3p	ssc-miR-338	TCCAGCATCAGTGATTTTGTTG	1	1copy					CCGTCCTCCCCAACAATATCCTGGTGCTGAGTGATGACACACGCAACTCCAGCATCAGTGATTTTGTTGAAGAGGGCAG
ssc-mir-339-1	3p	ssc-miR-339-3p	AGCTCCTCGAGGCCAGAGCCC	11	1copy	3	406870	406949	[+]	GCAGCCGCCGTCCCTGTCCTCCAGGAGCTCACTTACCTTGGGCCGTGAGCTCCTCGAGGCCAGAGCCCGTGTCTGCCTCT
ssc-mir-339-1	5p	ssc-miR-339-5p	TCCCTGTCCTCCAGGAGCTCAC	927	1copy	3	406870	406949	[+]	GCAGCCGCCGTCCCTGTCCTCCAGGAGCTCACTTACCTTGGGCCGTGAGCTCCTCGAGGCCAGAGCCCGTGTCTGCCTCT
ssc-mir-340-1	5p	ssc-miR-340	TTATAAAGCAATGAGACTGATT	9	2copy	2	67820612	67820691	[+]	TACCTGGTGTGATTATAAAGCAATGAGACTGATTGTCATATGTCGTTTGTGGGATCCGTCTCAGTTACTTTATAGCCATA
ssc-mir-340-1	5p	ssc-miR-340	TTATAAAGCAATGAGACTGATT	9	2copy	2	67919929	67920008	[+]	TACCTGGTGTGATTATAAAGCAATGAGACTGATTGTCATATGTCGTTTGTGGGATCCGTCTCAGTTACTTTATAGCCATA
ssc-mir-342	3p	ssc-miR-342	TCTCACACAGAAATCGCACCCGTCA	911	1copy	7	130281629	130281708	[-]	AAGGTGAGGGTGCTATCTGTGACTGAGGGACATGGCGCATAGAACTGTCTCACACAGAAATCGCACCCGTCACCTTGGCC
ssc-mir-345-1	3p	ssc-miR-345-3p	CCCTGAACTAGGGGTCTGGAG	197	2copy	7	130435923	130436002	[+]	AACCCAGGTCTGCTGACTCCTAGTCCAGTGCTTGTGATGGCTGGTGGGCCCTGAACTAGGGGTCTGGAGGCCTGGGTTTG
ssc-mir-345-1	3p	ssc-miR-345-3p	CCCTGAACTAGGGGTCTGGAG	197	2copy	7	130622836	130622915	[-]	AACCCAGGTCTGCTGACTCCTAGTCCAGTGCTTGTGATGGCTGGTGGGCCCTGAACTAGGGGTCTGGAGGCCTGGGTTTG
ssc-mir-345-1	5p	ssc-miR-345-5p	GCTGACTCCTAGTCCAGTGCT	104	2copy	7	130435923	130436002	[+]	AACCCAGGTCTGCTGACTCCTAGTCCAGTGCTTGTGATGGCTGGTGGGCCCTGAACTAGGGGTCTGGAGGCCTGGGTTTG
ssc-mir-345-1	5p	ssc-miR-345-5p	GCTGACTCCTAGTCCAGTGCT	104	2copy	7	130622836	130622915	[-]	AACCCAGGTCTGCTGACTCCTAGTCCAGTGCTTGTGATGGCTGGTGGGCCCTGAACTAGGGGTCTGGAGGCCTGGGTTTG
ssc-mir-34a	5p	ssc-miR-34a	TGGCAGTGTCTTAGCTGGTTGT	147	1copy					TTTCTTTGGCAGTGTCTTAGCTGGTTGTTGTGAGTAATAGCAAAGGAAGCAATCAGCAGCATCCTGCCCTAGAACA
ssc-mir-34c-1	5p	ssc-miR-34c	AGGCAGTGTAGTTAGCTGATTGC	11	2copy	9	38211158	38211237	[+]	AGTCTAGTTACTAGGCAGTGTAGTTAGCTGATTGCTGATAAAACCAATCACTAACCACACGGCCAGGTAAAAAGATTTGG
ssc-mir-34c-1	5p	ssc-miR-34c	AGGCAGTGTAGTTAGCTGATTGC	11	2copy	9	38328136	38328215	[+]	AGTCTAGTTACTAGGCAGTGTAGTTAGCTGATTGCTGATAAAACCAATCACTAACCACACGGCCAGGTAAAAAGATTTGG
ssc-mir-361	3p	ssc-miR-361-3p	CCCCCAGGTGTGATTCTGATTTGC	5	1copy	X	67904186	67904265	[-]	GGAGCTTATCAGAATCTCCAGGGGTACTTATAATTTGAAAAAGTCCCCCAGGTGTGATTCTGATTTGCTTCCTCCTCCTC
ssc-mir-361	5p	ssc-miR-361-5p	TTATCAGAATCTCCAGGGGTAC	3	1copy	X	67904186	67904265	[-]	GGAGCTTATCAGAATCTCCAGGGGTACTTATAATTTGAAAAAGTCCCCCAGGTGTGATTCTGATTTGCTTCCTCCTCCTC
ssc-mir-362	5p	ssc-miR-362	AATCCTTGGAACCTAGGTGTGAGTG	27	1copy					CCCCCTCTCAAATCCTTGGAACCTAGGTGTGAGTGCTGCTCTAGTGCAACACACCTATTCAAGGATTCAAAGAGGCTGA
ssc-mir-363-1	3p	ssc-miR-363	AATTGCACGGTATCCATCTGTAA	309	2copy	X	108178321	108178400	[-]	GCTGTTGTCGGGTGGATCACGATGCAATTTTGATTAGTATCATAGGAGAAAAATTGCACGGTATCCATCTGTAAACCGCA
ssc-mir-363-1	3p	ssc-miR-363	AATTGCACGGTATCCATCTGTAA	309	2copy	X	108212243	108212322	[-]	GCTGTTGTCGGGTGGATCACGATGCAATTTTGATTAGTATCATAGGAGAAAAATTGCACGGTATCCATCTGTAAACCGCA
ssc-mir-365-2	3p	ssc-miR-365-3p	TAATGCCCCTAAAAATCCTTAT	27	1copy	12	41107186	41107265	[-]	AAAAATGAGGGACTTTCAGGGGCAGCTGTGTTTTCTGACTCAGTCATAATGCCCCTAAAAATCCTTATTGTTCTTGCAGT
ssc-mir-365-2	5p	ssc-miR-365-5p	GAGGGACTTTCAGGGGCAGCTGT	64	1copy	12	41107186	41107265	[-]	AAAAATGAGGGACTTTCAGGGGCAGCTGTGTTTTCTGACTCAGTCATAATGCCCCTAAAAATCCTTATTGTTCTTGCAGT
ssc-mir-374a	5p	ssc-miR-374a	TTATAATACAACCTGATAAGTG	2	1copy	X	58793654	58793733	[-]	CATCGGCCATTATAATACAACCTGATAAGTGTTACAGCACTTATCAGGTTGTATTGTAATTGTCTGTGTATATATATGCC
ssc-mir-374b	5p	ssc-miR-374b-5p	ATATAATACAACCTGCTAAGTG	1	1copy	X	58683650	58683729	[+]	TCGGATGGATATAATACAACCTGCTAAGTGTCCTAGCACTTATCAGGTTGTATTATCATTGTCCGTGTCTATGGCTCTCG
ssc-mir-378-1	3p	ssc-miR-378	ACTGGACTTGGAGTCAGAAGGC	10222	2copy	2	136265603	136265682	[+]	CCACCCAGGGCTCCTGACTCCAGGTCCTGTGTGTTGCCTGGAAATAGCACTGGACTTGGAGTCAGAAGGCCTGCGTGGAG
ssc-mir-378-2	3p	ssc-miR-378	ACTGGACTTGGAGTCAGAAGGC	10222	2copy	12	35204198	35204265	[-]	GTGGGCCTCCTGAAGGCAGGCAGAACCATTGGGTGAAAAGAGCACTGGACTTGGAGTCAGAAGGCCCG
ssc-mir-382	5p	ssc-miR-382	AAGTTGTTCGTGGTGGATTCG	14	1copy					ACTTGAAGAGAAGTTGTTCGTGGTGGATTCGCTTTACTTATGACGAATCATTCACGGACAACACTTTTTTCAGTACC
ssc-mir-423	3p	ssc-miR-423-3p	AGCTCGGTCTGAGGCCCCTCAGT	654	1copy	12	44150500	44150579	[+]	AAGTTAGGCTGAGGGGCAGAGAGCGAGACTTTTCTATTTTCCAAAAGCTCGGTCTGAGGCCCCTCAGTCTTGCTTCCTAC
ssc-mir-423	5p	ssc-miR-423-5p	TGAGGGGCAGAGAGCGAGACTTT	22588	1copy	12	44150500	44150579	[+]	AAGTTAGGCTGAGGGGCAGAGAGCGAGACTTTTCTATTTTCCAAAAGCTCGGTCTGAGGCCCCTCAGTCTTGCTTCCTAC
ssc-mir-425	3p	ssc-miR-425-3p	ATCGGGAATGTCGTGTCCGCCC	419	1copy	13	26605151	26605230	[-]	AAGTGCTTTGGAATGACACGATCACTCCCGTTGAGTGGGCACCCAAGTAGCCATCGGGAATGTCGTGTCCGCCCAGTGCT
ssc-mir-425	5p	ssc-miR-425-5p	AATGACACGATCACTCCCGTTGA	303	1copy	13	26605151	26605230	[-]	AAGTGCTTTGGAATGACACGATCACTCCCGTTGAGTGGGCACCCAAGTAGCCATCGGGAATGTCGTGTCCGCCCAGTGCT
ssc-mir-429	3p	ssc-miR-429	TAATACTGTCTGGTAATGCCGT	6	1copy	6	42894049	42894129	[-]	GCCGCCGATGGGTGTCTTACCAGGCACGGTTAGATCTGGTTCTTCTGTCTAATACTGTCTGGTAATGCCGTCCATTCCCGG
ssc-mir-4331	3p	ssc-miR-4331	TGTGGCTGTGGTGTAGGCCAGC	44	1copy	6	43795786	43795865	[+]	CCATGAGCTATGGCGTAGATCACAGACACAGCTCAGATCTGGCATTGCTGTGGCTGTGGTGTAGGCCAGCAGCTTTGCTC
ssc-mir-4332	3p	ssc-miR-4332	CACGGCCGCCGCCGGGCGCC	212	1copy					CGGCGGGGGGTGTCGCGGGGGTGGGCGGGCTGGGGCCGGGGGTGGGGCCGGCGGGGGCACGACCCCCGGTCGGCGTCCACGGCCGCCGCCGGGCGCCTTTCCACCGC
ssc-mir-4334	3p	ssc-miR-4334-3p	TCCCTGTCCTCCAGGAGCTC	597	1copy	15	114394216	114394284	[+]	CTGTGCTGAGCCCTGGAGTGACGGGGGTGAAAGGGCAGAGTCCCTGTCCTCCAGGAGCTCCCCATGTGG
ssc-mir-451	5p	ssc-miR-451	AAACCGTTACCATTACTGAGTT	119	1copy	12	42820766	42820830	[-]	GGGGGTGGCGAGCAAACCGTTACCATTACTGAGTTTAGTAATGGTAACGGTTCTCTTGCTGCACC
ssc-mir-455	3p	ssc-miR-455	GCAGTCCATGGGCATATACAC	64	1copy	1	267848307	267848386	[+]	TGGCGTGAGGGTATGTGCCTTTGGACTACATCGTGGAAGCCAGCACCATGCAGTCCATGGGCATATACACTTGCCTCAAG
ssc-mir-486-1	3p	ssc-miR-486	TCCTGTACTGAGCTGCCCCGAG	2	2copy	17	10558722	10558801	[+]	GCTGGGGCTTCAGGGCCAGCTCGGACCTCTGACCTCCCTGACGGGTCCTGTACTGAGCTGCCCCGAGGCCCTCACTGTGC
ssc-mir-486-2	5p	ssc-miR-486	TCCTGTACTGAGCTGCCCCGAG	2	2copy	17	10710557	10710638	[+]	CCCTGACGGGTCCTGTACTGAGCTGCCCCGAGGCCCTCACTGTGCCCAGCTCGGGCCAGCTCAGTACCCGGCGCGTCGGGGT
ssc-mir-491	5p	ssc-miR-491	AGTGGGGAACCCTTCCATGAGG	15	1copy	1	210973878	210973953	[-]	TTAGCTGGGTAGTGGGGAACCCTTCCATGAGGAGTAGAACACTCCTTATGCAAGATTCCCTTCTACCTGACTGGGT
ssc-mir-497	5p	ssc-miR-497	CAGCAGCACACTGTGGTTTGT	4	1copy	12	49575594	49575673	[+]	CCCGCCCCAGCAGCACACTGTGGTTTGTACGGCACTGTGGCCACGTCCAAACCACACTGTGGTGTTAGAGCGAGGGTGGG
ssc-mir-499	5p	ssc-miR-499-5p	TTAAGACTTGCAGTGATGTTT	1	1copy	17	40405262	40405341	[-]	TGGGCGGGCGGCCGTTAAGACTTGCAGTGATGTTTAACTCCTCTCCACGTGAACATCACAGCAAGTCTGTGCTGCTTCCC
ssc-mir-500	3p	ssc-miR-500	ATGCACCTGGGCAAGGATTCT	136	1copy					CCCCTCTCTAATCCTTGCTACCTGGGTGAGAGTGCTGTGTGAATGCAATGCACCTGGGCAAGGATTCTGAGAGTGAGAGC
ssc-mir-504	5p	ssc-miR-504	AGACCCTGGTCTGCACTCTATCT	2	1copy	X	111416461	111416540	[+]	GCTGTTGGGAGACCCTGGTCTGCACTCTATCTGTATGCTTACTGAAGGGAGCGCAGGGCAGGGTTTCCCACACAGAGGGC
ssc-mir-505	3p	ssc-miR-505	TCAACACTTGCTGGTTTCCTCT	150	1copy	X	112590812	112590891	[+]	GCACTCAGTGGGGGAGCCAGGAAGTATTGATGTTTCTGCCAGGTTAGCGTCAACACTTGCTGGTTTCCTCTCTGGAGCAT
ssc-mir-532	3p	ssc-miR-532-3p	CCTCCCACACCCAAGGCTTGCA	61	1copy					TTGCTTTCTCTCTTACATGCCTTGAGTGTAGGACCGTTGGCATCTGAATACCCTCCCACACCCAAGGCTTGCAGGAGGGC
ssc-mir-532	5p	ssc-miR-532-5p	CATGCCTTGAGTGTAGGACCGT	138	1copy					TTGCTTTCTCTCTTACATGCCTTGAGTGTAGGACCGTTGGCATCTGAATACCCTCCCACACCCAAGGCTTGCAGGAGGGC
ssc-mir-574	3p	ssc-miR-574	CACGCTCATGCACACACCCACA	288	1copy	8	25753375	25753454	[+]	TGGGTGCGGGCGTGTGAGTGTGTGTGTGTGAGTGTGTGTCGCTCCGGGTCCACGCTCATGCACACACCCACACGCCCGCA
ssc-mir-664	5p	ssc-miR-664-5p	CAGGCTAGGAGAAGTGATTGGAT	8	1copy	10	9823258	9823337	[-]	GAACATTGAAACAGGCTAGGAGAAGTGATTGGATAGAAAATGGTATTCTATTCATTTATCTCCCAGCCTACAAAAAGAAA
ssc-mir-676-1	3p	ssc-miR-676-3p	CCGTCCTAAGGTTGTTGAGTT	3	2copy	X	55113034	55113113	[-]	AACGCGTGACTCTTCAATCTCAGGACTCGCATAATTAGCAGAATGCCGTCCTAAGGTTGTTGAGTTCTGCGTTTCTGGGC
ssc-mir-676-1	3p	ssc-miR-676-3p	CCGTCCTAAGGTTGTTGAGTT	3	2copy	X	55165137	55165216	[-]	AACGCGTGACTCTTCAATCTCAGGACTCGCATAATTAGCAGAATGCCGTCCTAAGGTTGTTGAGTTCTGCGTTTCTGGGC
ssc-mir-7	5p	ssc-miR-7	TGGAAGACTAGTGATTTTGTTGTT	3	1copy					TGGATGTTGGTCTAGTTCTGTGTGGAAGACTAGTGATTTTGTTGTTTTTAGATAACTAAATCGACAACAAATCACAGTCTGCCATATGGCACAGGCCATGCCTCTACAG
ssc-mir-744	5p	ssc-miR-744	TGCGGGGCTAGGGCTAACAGCA	46	2copy	7	108483610	108483689	[+]	GCAGGGTGCGGGGCTAGGGCTAACAGCAGTCTTACTGAAGGTTTCCTGGAAACCACGCACATGCTGTTGCCACTAACCTC
ssc-mir-744	5p	ssc-miR-744	TGCGGGGCTAGGGCTAACAGCA	46	2copy	12	53485953	53486032	[+]	GCAGGGTGCGGGGCTAGGGCTAACAGCAGTCTTACTGAAGGTTTCCTGGAAACCACGCACATGCTGTTGCCACTAACCTC
ssc-mir-769	3p	ssc-miR-769-3p	CTGGGATCTCTGGGGTCTTGGTT	12	1copy	6	36259104	36259183	[-]	TGCGCTCTGACCTGAGACCTCTGGGTTCTGAGCTGTGATGTTGCTTCCAAGCTGGGATCTCTGGGGTCTTGGTTCAGGGT
ssc-mir-769	5p	ssc-miR-769-5p	TGAGACCTCTGGGTTCTGAGC	8	1copy	6	36259104	36259183	[-]	TGCGCTCTGACCTGAGACCTCTGGGTTCTGAGCTGTGATGTTGCTTCCAAGCTGGGATCTCTGGGGTCTTGGTTCAGGGT
ssc-mir-885	3p	ssc-miR-885-3p	AGGCAGCGGGGTGTAGTGGAT	22	1copy	13	55826401	55826480	[-]	CACTCGGCCCGCGCTCTCTCCATTACACTACCCTGCCTCTTCTCCACGAGAGGCAGCGGGGTGTAGTGGATAGAGCACGG
ssc-mir-885	5p	ssc-miR-885-5p	TCCATTACACTACCCTGCCTCT	159	1copy	13	55826401	55826480	[-]	CACTCGGCCCGCGCTCTCTCCATTACACTACCCTGCCTCTTCTCCACGAGAGGCAGCGGGGTGTAGTGGATAGAGCACGG
ssc-mir-9-1	5p	ssc-miR-9-1	TCTTTGGTTATCTAGCTGTATGA	11	2copy	4	97531326	97531414	[+]	CGGGGTTGGTTGTTATCTTTGGTTATCTAGCTGTATGAGTGGTGTGGAGTCTTCATAAAGCTAGATAACCGAAAGTAAAAATAACCCCA
ssc-mir-9-1	5p	ssc-miR-9-1	TCTTTGGTTATCTAGCTGTATGA	11	2copy	4	97746791	97746879	[-]	CGGGGTTGGTTGTTATCTTTGGTTATCTAGCTGTATGAGTGGTGTGGAGTCTTCATAAAGCTAGATAACCGAAAGTAAAAATAACCCCA
ssc-mir-9-2	5p	ssc-miR-9-2	TCTTTGGTTATCTAGCTGTATGA	11	1copy	2	85597097	85597183	[-]	GGAAGCGAGTTGTTATCTTTGGTTATCTAGCTGTATGAGTGTATTGGTCTTCATAAAGCTAGATAACCGAAAGTAAAAACTCCTTCA
ssc-mir-92a-1	3p	ssc-miR-92a	TATTGCACTTGTCCCGGCCTGT	2716	3copy	11	60973160	60973239	[+]	CTTTCTACACAGGTTGGGATCGGTTGCAATGCTGTGTTTCTGTATGGTATTGCACTTGTCCCGGCCTGTTGAGTTTGGTG
ssc-mir-92a-2	3p	ssc-miR-92a	TATTGCACTTGTCCCGGCCTGT	2716	3copy	X	108178486	108178565	[-]	CTTTCATCCGTGGGTGGGGATTTGTTGCATTACTTGTGGTGTGTATAAAGTATTGCACTTGTCCCGGCCTGTGGAAGAAA
ssc-mir-92a-2	3p	ssc-miR-92a	TATTGCACTTGTCCCGGCCTGT	2716	3copy	X	108212408	108212487	[-]	CTTTCATCCGTGGGTGGGGATTTGTTGCATTACTTGTGGTGTGTATAAAGTATTGCACTTGTCCCGGCCTGTGGAAGAAA
ssc-mir-92b	3p	ssc-miR-92b-3p	TATTGCACTCGTCCCGGCCTCC	35	1copy	4	98703325	98703404	[-]	GCGGGCGGGAGGGACGGGACGCGGTGCAGTGTTGTTCTTTCCCCTGCCAATATTGCACTCGTCCCGGCCTCCGGCCCCCC
ssc-mir-92b	5p	ssc-miR-92b-5p	AGGGACGGGACGCGGTGCAGTGTT	31	1copy	4	98703325	98703404	[-]	GCGGGCGGGAGGGACGGGACGCGGTGCAGTGTTGTTCTTTCCCCTGCCAATATTGCACTCGTCCCGGCCTCCGGCCCCCC
ssc-mir-935	3p	ssc-miR-935	CCAGTTACCGCTTCCGCTACCGC	3	2copy	6	40293236	40293315	[+]	GGCGCAGGCGGCAGTGGCGGGAGCGGCCCCTCGGCCATCCTCCGTCTGCCCAGTTACCGCTTCCGCTACCGCCGCCGCTC
ssc-mir-935	3p	ssc-miR-935	CCAGTTACCGCTTCCGCTACCGC	3	2copy	6	40351581	40351660	[+]	GGCGCAGGCGGCAGTGGCGGGAGCGGCCCCTCGGCCATCCTCCGTCTGCCCAGTTACCGCTTCCGCTACCGCCGCCGCTC
ssc-mir-98	5p	ssc-miR-98	TGAGGTAGTAAGTTGTATTGTT	17	1copy	X	45719499	45719578	[-]	GGGTGAGGTAGTAAGTTGTATTGTTGTGGGGTAGGGATTTTAGGCCCCAATTAGAAGATAACTATACAACTTACTACTTT
ssc-mir-99a	5p	ssc-miR-99a	AACCCGTAGATCCGATCTTGTG	295	1copy	13	130664295	130664374	[+]	CCATTGGCATAAACCCGTAGATCCGATCTTGTGGTGAAGTGGACCGCACAAGCTCGCTTCTATGGGTCTGTGTCAGTGTG
ssc-mir-99b	5p	ssc-miR-99b	CACCCGTAGAACCGACCTTGCG	152	1copy	6	39533216	39533285	[+]	GGCACCCACCCGTAGAACCGACCTTGCGGGGCCTTCGCCGCACACAAGCTCGTGTCTGTGGGTCCGTGTC
ssc-mir-20b-1/ssc-mir-20b-2	5p	ssc-miR-20b	CAAAGTGCTCACAGTGCAGGTAG	5	2copy	X	108212670	108212750	[-]	CCGGCAGTACCAAAGTGCTCACAGTGCAGGTAGGTTTTGCATTACTCTACTGTAGTGTGGGCACTTCCAGTACTCTTGGAT
ssc-mir-7137	3p	ssc-miR-7137-3p	AGCTGGTCTGGGAGTTCCCGGG	5	1copy	3	9289233	9289310	[+]	CTAGGCCACGGGGGAACTCCCAGACCAGCTTCCACTCCCTTCAAGAAGCTGGTCTGGGAGTTCCCGGGTGGCCTAGTA
ssc-mir-7134	5p	ssc-miR-7134-5p	ATGTCCGCGGGTTCCCTATCC	95	1copy	5	4391281	4391361	[-]	TCGGCCCTCCATGTCCGCGGGTTCCCTATCCCGGGTTGGTTGAGTTCGCGGATGCGGAACCTGCGGATACGGAGGGCTGAT
ssc-let-7d	5p	ssc-let-7d-5p	AGAGGTAGTAGGTTGCATAGTT	1264	1copy	3	38552594	38552689	[+]	GTTCCTAGGAAGAGGTAGTAGGTTGCATAGTTTTAGGGCAGAGATTTTGCCCACAAGGAGGTAACTATACGACCTGCTGCCTTTCTTAGGGCCTTA
ssc-mir-20b-1/ssc-mir-20b-2	5p	ssc-miR-20b	CAAAGTGCTCACAGTGCAGGTAG	5	2copy	X	108178748	108178828	[-]	CCGGCAGTACCAAAGTGCTCACAGTGCAGGTAGGTTTTGCATTACTCTACTGTAGTGTGGGCACTTCCAGTACTCTTGGAT
ssc-let-7d	3p	ssc-let-7d-3p	CTATACGACCTGCTGCCTTTCT	21	1copy	3	38552594	38552689	[+]	GTTCCTAGGAAGAGGTAGTAGGTTGCATAGTTTTAGGGCAGAGATTTTGCCCACAAGGAGGTAACTATACGACCTGCTGCCTTTCTTAGGGCCTTA
ssc-let-7f-2	5p	ssc-let-7f	TGAGGTAGTAGATTGTATAGTTG	20	1copy	3	38550127	38550223	[+]	TCTATCAGAGTGAGGTAGTAGATTGTATAGTTGTGGGGTAGTGATTTTACCCTGTTCAGGAGATAACTATACAATCTATTGCCTTCCCTGAGGAGTA
