# Supplementary material for: Exploration of microRNAs in porcine milk exosomes
Source: BMC Genomics. 2014 Feb 5;15(1):100. doi: 10.1186/1471-2164-15-100 (PMC4008308; doi:10.1186/1471-2164-15-100)
Supplement: Supplementary file 2 — Additional file 2: Table S2: 315 novel miRNAs.xls. (XLS 196 KB) [file 12864_2013_7010_MOESM2_ESM.xls]

## Sheet: pre-miRNAs 
stem-loop	5p/3p	Mature miRNAs ID	unique miRNA ID	ranking NO.	mature seq	count	copy in genome	chromosome	start	end	strand	pre-seq
P-m0141	5p	P-m0141-5p	PC-1	1	AAATGATGGTCTGGATGATG	6	1copy	18	53504678	53504766	[-]	ATTTTCAGCTAAATGATGGTCTGGATGATGCCACTTCCTAGGATTTATTATCACACCCTGGCATCCGCAGGCGTCATTGTCTCGGGGAA
P-m0283	5p	P-m0283-5p	PS-1	1	ACTCAAACTGTGGGGGCACTTT	14	2copy	6	39872462	39872539	[-]	AGCCTGTGGTACTCAAACTGTGGGGGCACTTTCTGGTCTAGGGAGGGAAGTGCCGCCATTTTTTGAGTGTTACCGATT
P-m0020	5p	P-m0020-5p	PC-2	2	AACGGGTTGTCTCAGTTGTCAGC	11	2copy	12	6949608	6949686	[+]	AGTAGCTGGGAACGGGTTGTCTCAGTTGTCAGCGTGAAGGTTATTCTGCTGAAGCCGACCCAACCCCCACCCTGTTCTG
P-m0021	5p	P-m0021-5p	PC-2	2	AACGGGTTGTCTCAGTTGTCAGC	11	2copy	12	7044573	7044651	[+]	AGTAGCTGGGAACGGGTTGTCTCAGTTGTCAGCGTGAAGGTTATTCTGCTGAAGCCGACCCAACCCCCACCCTGTTCTG
P-m0002	5p	P-m0002-5p	PC-3	3	AACTGGCCAGGTGATCTCGGGC	7	1copy	10	9114348	9114435	[-]	AAAATGTATTAACTGGCCAGGTGATCTCGGGCGAATGTCTTGTTGAAAATGATTCCCTTGGAGCCTGTTGTCTCGTCTGTTACATGGG
P-m0371	3p	P-m0371-3p	PS-3	3	ACTGTAGTGTGGGCACTTCCAGT	4	2copy	X	108212670	108212750	[-]	CCGGCAGTACCAAAGTGCTCACAGTGCAGGTAGGTTTTGCATTACTCTACTGTAGTGTGGGCACTTCCAGTACTCTTGGAT
P-m0044	5p	P-m0044-5p	PC-4	4	AAGATGGCGGCGCCGGGGGCGC	5	1copy	13	28521098	28521172	[-]	CCTTTTGTCCAAGATGGCGGCGCCGGGGGCGCTGCCTCCTCGGCCGCCGCCGCCGCCGCCGCCGCTGTGAGAGGC
P-m0181	3p	P-m0181-3p	PS-4	4	AGAATTGTGGCTGGACATCT	11	2copy	1	283497683	283497766	[-]	GGCTTCGCCACTGATTGTCCAAACGCAATTCTTGTACGAGTCTGCGGCCAACCGAGAATTGTGGCTGGACATCTGTGGCTGAGC
P-m0112	5p	P-m0112-5p	PC-5	5	AATATAATTATAGATAGTCGGT	7	1copy	17	2679245	2679341	[+]	GGACATTCTAAATATAATTATAGATAGTCGGTCTTTTAATTCTGTAAAAAGAAATATGATCCCAGGTTATCTAAATTAAATTGAGTTTCTTATGTCA
P-m0118	3p	P-m0118-3p	PC-6	6	AATTAGGTCAGAGGTACATGC	5	1copy	17	38427672	38427748	[-]	ATAAGACTCTGTGTTGCCTCAGCCTAAAGAGCCCGGCCAAGGGACTAATTAGGTCAGAGGTACATGCAGTATCAGCT
P-m0302	3p	P-m0302-3p	PC-7	7	ACACAAAATGCCAGGCATCAGG	5	2copy	7	99274992	99275081	[+]	CCTCCAGAAGCCCTGATGCCTGGCATTTTGTGTGTATGGAGAAAGAAACACACAACACACACAAAATGCCAGGCATCAGGGCTTCTGGAG
P-m0318	3p	P-m0318-3p	PC-7	7	ACACAAAATGCCAGGCATCAGG	5	2copy	7	99274993	99275082	[-]	CCTCCAGAAGCCCTGATGCCTGGCATTTTGTGTGTGTTGTGTGTTTCTTTCTCCATACACACAAAATGCCAGGCATCAGGGCTTCTGGAG
P-m0292	5p	P-m0292-5p	PC-8	8	ACACTGATCGTCTGGGTGACT	9	1copy	7	1121943	1122033	[+]	CATTTAGAGAACACTGATCGTCTGGGTGACTTTTGAATTAACACCTAAAACGTTAACAAAGAGTCAGTGTGTCCTTCGGTTTCTGTGAAAA
P-m0040	3p	P-m0040-3p	PC-9	9	ACATGATTTGAGGAGACGGCGTC	10	1copy	13	74246361	74246454	[+]	TGGACCGTGATTCTGCTCCCATAGTATGGAGCTGTGAGGAAAATATTGTCTGGCATGATCCACATGATTTGAGGAGACGGCGTCCCTTCGGCTC
P-m0169	5p	P-m0169-5p	PC-10	10	ACATTGGATGCTGATTGTTGA	6	1copy	1	158128136	158128216	[-]	GCTTTTGATGACATTGGATGCTGATTGTTGAGATCAAAGCAAGTTCCTAAAGTCAGCAATCATTCATTCATTCACAAAATA
P-m0214	5p	P-m0214-5p	PC-11	11	ACCCTCATCCTGGTGTCCGGCACC	10	1copy	3	19810402	19810479	[-]	CTCAGAGTTCACCCTCATCCTGGTGTCCGGCACCACTGTACAAACTTGCTGCCCACCTGGGTGAGAAGGACTCTGTGT
P-m0166	3p	P-m0166-3p	PC-12	12	ACCTTAAGTGATTGTGGGGA	6	1copy	1	124546823	124546912	[-]	GAGTGGGAGGCCTCAGAAACTTGAGTTTAGGTGACAGTGGGTAACCTCCCTGGAAGCTCTACCTTAAGTGATTGTGGGGAAAGAATAGCT
P-m0217	5p	P-m0217-5p	PC-13	13	ACTAACTTGCAAAGAGTCGGA	6	1copy	3	43751158	43751252	[-]	AATGAGCATCACTAACTTGCAAAGAGTCGGACCACAGAGGGTTTTCTGGGGGGCTAGGGAGTGGGCTGCACATTGAAAGTCAGTGATGCTCGTTT
P-m0327	5p	P-m0327-5p	PC-14	14	ACTTGGTGGAGGAGGACGTGC	8	1copy	8	48465262	48465337	[+]	GGCGGCTATGACTTGGTGGAGGAGGACGTGCACTGGGCTGTGCATGTGCACTATCAGCAGAGTTTGGGCAAGGCCA
P-m0229	5p	P-m0229-5p	PC-15	15	ACTTTGGGACTGTGAGGCGGA	7	1copy	4	74014630	74014720	[+]	TTTGTTGAGGACTTTGGGACTGTGAGGCGGAAAAAGAAATGGTCCCAGTGTTTGAGTCGCATTTCAGAGTCACCTCCTGTCCAGGAGGAAC
P-m0361	3p	P-m0361-3p	PC-16	16	AGAATTCTAGGTCGGAGGGT	15	2copy	X	34080771	34080858	[+]	CGCGCATCTAGGGCACCCTAAGAGTTTAGGATGTAGACAGGCAGGGATAGGAAGTGTAAGAATTCTAGGTCGGAGGGTCATCATGAGC
P-m0369	3p	P-m0369-3p	PC-16	16	AGAATTCTAGGTCGGAGGGT	15	2copy	X	34258049	34258136	[-]	CGCGCATCTAGGGCACCCTAAGAGTTTAGGATGTAGACAGGCAGGGATAGGAAGTGTAAGAATTCTAGGTCGGAGGGTCATCATGAGC
P-m0281	5p	P-m0281-5p	PS-16	16	TCTCCCAACCCTTGTACCAGT	164	2copy	6	38390200	38390276	[-]	CTCGGCCCTATCTCCCAACCCTTGTACCAGTGCGTGCCTCAGTCCCTGGTACAGGAATGGGGGGCAGGGACCTGGGG
P-m0163	3p	P-m0163-3p	PC-17	17	AGAGAAAGAGATCGTTGGGT	15	1copy	1	11644758	11644848	[-]	AAATTTCAGCGTTATCATTACGGTTTTGTTGTCTTCATCACTATTAAGGTTAGAAAACTTCAGAGAAAGAGATCGTTGGGTGCTGGAAATG
P-m0022	3p	P-m0022-3p	PC-18	18	AGAGGAGAGGCTACCACCACCA	10	2copy	12	17707986	17708083	[+]	AGGGGGAGGTGGACCCCACCCAGGTAGGTGCGGCCCCTTCGTTCTACCCCCGGAGCCCACAGGGGTAGAGGAGAGGCTACCACCACCACGCCTGTGCC
P-m0029	3p	P-m0029-3p	PC-18	18	AGAGGAGAGGCTACCACCACCA	10	2copy	12	17772444	17772541	[-]	AGGGGGAGGTGGACCCCACCCAGGTAGGTGCGGCCCCTTCGTTCTACCCCCGGAGCCCACAGGGGTAGAGGAGAGGCTACCACCACCACGCCTGTGCC
P-m0216	3p	P-m0216-3p	PC-19	19	AGATGTGATCGGCGGGGTGT	5	1copy	3	35937519	35937588	[-]	GGGTGGGCTGCCCTGGGTGGGATGTTTGTTGTTCTGAAGCAGATGTGATCGGCGGGGTGTGGCTTCACCA
P-m0276	3p	P-m0276-3p	PC-20	20	AGCGATGCTGATGGGGTCGGA	5	2copy	6	119412859	119412948	[+]	CGTGTGCTCGTGGCTTGGACGGTGTGGCTTAATCCTCCCGTAGTCAAAGGTCTTGGTGAAGCGATGCTGATGGGGTCGGAGAAGCACGCT
P-m0277	3p	P-m0277-3p	PC-20	20	AGCGATGCTGATGGGGTCGGA	5	2copy	6	119446596	119446685	[+]	CGTGTGCGCGTGGCTTGGACGGTGTGGCCTAATCCTCCCGTAGTCAAAGGTCTTGGTGAAGCGATGCTGATGGGGTCGGAGAAGCACGCT
P-m0123	5p	P-m0123-5p	PC-22	22	AGCTTGGGTCGTCGGAGGGCA	5	1copy	17	60172134	60172210	[-]	GGCGGGGACCAGCTTGGGTCGTCGGAGGGCAGAGGGAGGTGATGATGCCAGGATGGGGCGCCACCTGGTCCTTGTTT
P-m0206	3p	P-m0206-3p	PC-23	23	AGGACTGGCCCGGCGGGCCC	7	1copy	3	62941386	62941476	[+]	CCCGCAGTGCTCGCTAGGTGTGGGGGTGCCCTGGCTTTCGGGCCAGGCCTGGTTGGCGCCCAGGACTGGCCCGGCGGGCCCGGCCTTTGGA
P-m0358	5p	P-m0358-5p	PC-24	24	AGGAGAATGTTTTGTGGACC	9	1copy	9	119680325	119680418	[-]	AACCTTGAGAAGGAGAATGTTTTGTGGACCACTTGTTTTGTGTGTGGCAGTTTTAAGTTATCAGTTCTTAAAATCAGCACCTTTTAATTGGTTA
P-m0346	3p	P-m0346-3p	PC-25	25	AGGCAGATACGGTCTGGCCAGGAG	1	4copy	9	85919996	85920068	[+]	TGCTTTCTTTCCTCGCTGAGTAGTCTGGACCCACGTGTGGCAGGCAGATACGGTCTGGCCAGGAGCCGAGGCC
P-m0347	3p	P-m0347-3p	PC-25	25	AGGCAGATACGGTCTGGCCAGGAG	1	4copy	9	85924746	85924818	[+]	TGCTTTCTTTCCTCGCTGAGTAGTCTGGACCCACGTGTGGCAGGCAGATACGGTCTGGCCAGGAGCCGAGGCC
P-m0348	3p	P-m0348-3p	PC-25	25	AGGCAGATACGGTCTGGCCAGGAG	1	4copy	9	85927819	85927891	[+]	TGCTTTCTTTCCTCGCTGAGTAGTCTGGACCCACGTGTGGCAGGCAGATACGGTCTGGCCAGGAGCCGAGGCC
P-m0349	3p	P-m0349-3p	PC-25	25	AGGCAGATACGGTCTGGCCAGGAG	1	4copy	9	85930901	85930973	[+]	TGCTTTCTTTCCTCGCTGAGTAGTCTGGACCCACGTGTGGCAGGCAGATACGGTCTGGCCAGGAGCCGAGGCC
P-m0256	3p	P-m0256-3p	PC-26	26	AGGGCACAGGATGGGATGAGGA	5	1copy	5	97203448	97203532	[+]	ACCCTGTGGTGCCTCCATTCCTTCGTCTGTGCACTAGAAAAATAACAGTACCTAGGGCACAGGATGGGATGAGGAGTAAACAGGG
P-m0234	3p	P-m0234-3p	PC-27	27	AGGTATTGAAGTCGGGAATT	5	2copy	4	130409957	130410046	[+]	ATAGCTTTTTTCAAACTCCTGTTGAGATGATTGTGATGAGCGAGTGATTAGTGGGCCATTAGGTATTGAAGTCGGGAATTGATCAGCTGC
P-m0235	3p	P-m0235-3p	PC-27	27	AGGTATTGAAGTCGGGAATT	5	2copy	4	130562883	130562972	[+]	ATAGCTTTTTTCAAACTCCTGTTGAGATGATTGTGATGAGCGAGTGATTAGTGGGCCATTAGGTATTGAAGTCGGGAATTGATCAGCTGC
P-m0248	3p	P-m0248-3p	PC-28	28	ATAGCACAGCTGCTTGTCGG	7	1copy	5	1685133	1685219	[+]	AGGGAGGAAGGAGAGTCTTGGCAGGCATCGCTGTGCAATGACAGGACCCCGAAGGGAATAGCACAGCTGCTTGTCGGTGTTCTGACC
P-m0297	5p	P-m0297-5p	PC-29	29	ATAGCCAGTTTGGGAAGAATG	1	2copy	7	22700896	22700983	[+]	CTATTGAAGCATAGCCAGTTTGGGAAGAATGCTGTTACCCTCAAGGAAGAAACTGGATTGTTCTCCAACCTGGCTCTTTAGTTACCAG
P-m0298	5p	P-m0298-5p	PC-29	29	ATAGCCAGTTTGGGAAGAATG	1	2copy	7	22736391	22736478	[+]	CTATTGAAGCATAGCCAGTTTGGGAAGAATGCTGTTACCCTCAAGGAAGAAACTGGATTGTTCTCCAACCTGGCTCTTTAGTTACCAG
P-m0190	5p	P-m0190-5p	PC-30	30	ATCATGATCCAAGGATGGCT	11	1copy	2	59438389	59438474	[-]	TGTATGTGTCATCATGATCCAAGGATGGCTCACTGGAGAGCTTGAATGACTCTCTAGTCATATGGTTCAGGGTCACAGTTTATGCT
P-m0306	5p	P-m0306-5p	PC-31	31	ATGGAATGATCGGAAAGGGT	7	2copy	7	458344	458413	[-]	GAAAGGGACTATGGAATGATCGGAAAGGGTCTTACAGCCTAATTTCACGACCACAGCCTCAGTCCAAAAC
P-m0316	5p	P-m0316-5p	PC-31	31	ATGGAATGATCGGAAAGGGT	7	2copy	7	37506587	37506656	[-]	GAAAGGGACTATGGAATGATCGGAAAGGGTCTTACAGCCTAATTTCACGACCACAGCCTCAGTCCAAAAC
P-m0208	3p	P-m0208-3p	PC-33	33	ATTCTAAGTTTAGCTTCCTTCA	13	1copy	3	75504769	75504847	[+]	GGAAATTTCTGTTGGAAATTTAAGATGGAATGGCAACCTGATTAGTCATTCTAAGTTTAGCTTCCTTCAGATTATTTTA
P-m0297	3p	P-m0297-3p	PC-34	34	ATTGTTCTCCAACCTGGCTCTT	11	2copy	7	22700896	22700983	[+]	CTATTGAAGCATAGCCAGTTTGGGAAGAATGCTGTTACCCTCAAGGAAGAAACTGGATTGTTCTCCAACCTGGCTCTTTAGTTACCAG
P-m0298	3p	P-m0298-3p	PC-34	34	ATTGTTCTCCAACCTGGCTCTT	11	2copy	7	22736391	22736478	[+]	CTATTGAAGCATAGCCAGTTTGGGAAGAATGCTGTTACCCTCAAGGAAGAAACTGGATTGTTCTCCAACCTGGCTCTTTAGTTACCAG
P-m0329	5p	P-m0329-5p	PC-35	35	ATTTCTCTGGGTCGGGGGTA	6	1copy	8	260721	260804	[-]	CGCATTGATTATTTCTCTGGGTCGGGGGTAGGGGAGCAGCTTAGCGGGCCCTGCCTCAGGTCTCAGAGGTCATGGGGAAGGGCT
P-m0251	3p	P-m0251-3p	PC-36	36	CAAAGAATGAGGTCGGACACT	10	1copy	5	10202701	10202794	[+]	TGGCTTCTCTGGATAGTTCTCACTCTCACGCCCCTGACTACTGCTTCTAAAATCCAAAGTGGACAAAGAATGAGGTCGGACACTGCACAGACCT
P-m0006	3p	P-m0006-3p	PC-37	37	CAAAGCATATGGTCGGATGTCA	9	1copy	10	51857483	51857570	[-]	ATGCCCTGAGATGACAGATGTTATACTGCAGCTGTTCAAACTGTTAATATGTGGAACAAAGCATATGGTCGGATGTCACTCATTTATT
P-m0288	3p	P-m0288-3p	PC-38	38	CAAAGTAGAGGTCTGTCGGC	9	1copy	6	75243637	75243719	[-]	ATAACTGGTAGAACATGGCAGAGCTCGTATTTAAAACCAGGCTTCCTGGCTCCCAAAGTAGAGGTCTGTCGGCTATACAACTA
P-m0079	3p	P-m0079-3p	PC-39	39	CAAAGTGAGGGAGGGACGTTT	12	3copy	15	132222709	132222799	[+]	GGTCTTTTGAAAGTAAAGGAACATCAGTCCTGGGGTTGGGATGAAAGAGGATCGACTCCCCAAAGTGAGGGAGGGACGTTTCCAGAGTGCA
P-m0080	3p	P-m0080-3p	PC-39	39	CAAAGTGAGGGAGGGACGTTT	12	3copy	15	132319293	132319383	[+]	GGTCTTTTGAAAGTAAAGGAACATCAGTCCTGGGGTTGGGATGAAAGAGGATCGACTCCCCAAAGTGAGGGAGGGACGTTTCCAGAGTGCA
P-m0081	3p	P-m0081-3p	PC-39	39	CAAAGTGAGGGAGGGACGTTT	12	3copy	15	132461681	132461772	[+]	TTGTAAAGGAAAGGAACCTCAGTCCTGGGGTTGGGGTTGTGATGAAGGAGGATCGACTCCCCAAAGTGAGGGAGGGACGTTTCCAGAGTGCA
P-m0087	3p	P-m0087-3p	PC-40	40	CAAATACGGATCATAGGACATCA	6	1copy	15	108911499	108911578	[-]	AGGTGATCCCGATGTCTTTTCATGCATCTAAATTTACTTATGGAGACCAAATACGGATCATAGGACATCAGGGATGGTAG
P-m0259	3p	P-m0259-3p	PC-41	41	CAAGCAGATCAGTCGGATGGCC	8	1copy	5	30736228	30736326	[-]	TCCCACGAGGAAGCATCTGATTGGCCCAGCTTAGCTGTGGCATCTTCCCCTGCCCATCAGCTATAGCCAAGCAGATCAGTCGGATGGCCCTGAGGGTAT
P-m0056	5p	P-m0056-5p	PC-42	42	CAAGGGGTAAGGTCGTTGGAC	6	1copy	14	133333707	133333798	[+]	AACGAGGATCCAAGGGGTAAGGTCGTTGGACTAATTCATTCCCATCTGTCTGGGCAGATTGAAACCTAATTCTCCTTTCTCCCTTCCTTCAT
P-m0337	5p	P-m0337-5p	PC-43	43	CAAGTGGAAAGATCGTAGGGC	11	1copy	8	95195344	95195437	[-]	AAGCTGTGCTCAAGTGGAAAGATCGTAGGGCTAGGACTCTTTATTCTTTATGTAAGGAGTCTCCTTGGTCTATCTCACTCTTTGTCTCGGTTTC
P-m0071	5p	P-m0071-5p	PC-44	44	CAATAGAGAAGAGAGGACTG	7	1copy	15	49999794	49999871	[+]	AATCAGGACACAATAGAGAAGAGAGGACTGCAAGTTAATTAGCCAGCAGGATACTTTTCATTTGGGGGTAGACTGTGG
P-m0303	5p	P-m0303-5p	PC-45	45	CAATGAGGACGGCCATCAGACC	5	1copy	7	128448935	128449027	[+]	TGGTTGCACTCAATGAGGACGGCCATCAGACCCTCAGAACTTTCCTTTGTGATGCTCCCTGTAGCCCTGAGTCGGGTCTTCAAAGGCGACCAT
P-m0178	5p	P-m0178-5p	PC-46	46	CAATGGGGAAGTCGGAGGAAA	11	1copy	1	281488735	281488823	[-]	CTGTGGAGCCCAATGGGGAAGTCGGAGGAAAACAGTGGCTGCCTGAAAGGCTCGCAGGTGCAGCTCCGACCCCTCCATGGGCTCGTGGG
P-m0046	5p	P-m0046-5p	PC-47	47	CAATTAAGTGGTCGGATGAAG	8	1copy	13	73522063	73522149	[-]	TTTATTGGCTCAATTAAGTGGTCGGATGAAGGACTAGGATGAAGTGACCTCCACGCTGCTTTCGTCTCTATGTAAAATGCTAATATG
P-m0089	5p	P-m0089-5p	PC-48	48	CAATTCTCTTGTCGGATGTCA	9	3copy	15	112147809	112147883	[-]	AAAGGAAGTCCAATTCTCTTGTCGGATGTCAGCGTAACTGACATGCGTTAAAGGTCTGTTGCATCAGTTCTTTTA
P-m0090	5p	P-m0090-5p	PC-48	48	CAATTCTCTTGTCGGATGTCA	9	3copy	15	112333013	112333087	[-]	AAAGGAAGTCCAATTCTCTTGTCGGATGTCAGCGTAACTGACATGCGTTAAAGGTCTGTTGCATCAGTTCTTTTA
P-m0091	5p	P-m0091-5p	PC-48	48	CAATTCTCTTGTCGGATGTCA	9	3copy	15	112624077	112624151	[-]	AAAGGAAGTCCAATTCTCTTGTCGGATGTCAGCGTAACTGACATGCGTTAAAGGTCTGTTGCATCAGTTCTTTTA
P-m0164	5p	P-m0164-5p	PC-49	49	CACAAAATGGGGTGGAGCGTTGG	8	1copy	1	111798383	111798479	[-]	CCAGTTTCCTCACAAAATGGGGTGGAGCGTTGGTATGAAGCATAAGGAAGGCGTGTCAACTTGGGCAGATGCGACGCACTCAGCGTGTGGATGTGGC
P-m0233	5p	P-m0233-5p	PC-50	50	CACATGGGGAAGTCGGGGGTT	6	3copy	4	92904832	92904903	[+]	GAGAGGCTGCCACATGGGGAAGTCGGGGGTTTAGCACCCTCAGTTCTCTTGTTATGTAGAAATCGGCCTGGA
P-m0242	5p	P-m0242-5p	PC-50	50	CACATGGGGAAGTCGGGGGTT	6	3copy	4	93064243	93064314	[-]	GAGAGGCTGCCACATGGGGAAGTCGGGGGTTTAGCACCCTCAGTTCTCTTGTTATGTAGAAATCGGCCTGGA
P-m0243	5p	P-m0243-5p	PC-50	50	CACATGGGGAAGTCGGGGGTT	6	3copy	4	93081022	93081093	[-]	GAGAGGCTGCCACATGGGGAAGTCGGGGGTTTAGCGCCCTCAGTTCTCTTGTTATGTAGAAATCGGCCTGGA
P-m0224	3p	P-m0224-3p	PC-51	51	CACATGTGTGTGATGTGTCGGT	6	1copy	4	3447327	3447419	[+]	GCCAGGCTCCCCTGGTGTGTACATAGGCACGTGTGTGTTGTGTCTATGTGATGGATGAGCACACATGTGTGTGATGTGTCGGTGATGTGTGTG
P-m0227	3p	P-m0227-3p	PC-52	52	CACCCCATCCCCCTCCGGAGCG	2	1copy	4	52969015	52969092	[+]	GGCTCCGGGGTTCCTGAGTCGGACTGGGCTGCGGAGCGTCTACACGCACCCCATCCCCCTCCGGAGCGCTGAGGCTGG
P-m0351	5p	P-m0351-5p	PC-53	53	CACCTGATGTGGTTGTCGGTC	6	1copy	9	11204019	11204104	[-]	CCTCCCGGCTCACCTGATGTGGTTGTCGGTCAGCTGCTTCACAATCTGCACGTACACCTCATCCTTGAGCGGCTCGGCCTTCAGGG
P-m0088	5p	P-m0088-5p	PC-54	54	CACTGTATGGATTGTGGGGT	8	1copy	15	110763111	110763204	[-]	TAGAAAAACTCACTGTATGGATTGTGGGGTGATTGGGAAACTGTGGTTAAAATCCAGGCTCTATGAATGTTGGTAAATTACTTAAGATTTCTAA
P-m0189	5p	P-m0189-5p	PC-55	55	CACTTGGTGGGGTCGTCTGGC	7	1copy	2	50705539	50705630	[-]	GCAGGCCACGCACTTGGTGGGGTCGTCTGGCTCAGAGCAGTTGCCCAAACACTCGCTGTGACAGCAGAGGCCCTCAGCAGTGCAGCCGTGCG
P-m0367	3p	P-m0367-3p	PC-56	56	CACTTGTTCAGGGAAGAGTCGGT	12	1copy	X	12430592	12430686	[-]	GAGCTAAGACCCTAGGTTCTTCTGTGTCTCAAGCGAAGACCACAGGTTCCTTGGAGCACGTACACTTGTTCAGGGAAGAGTCGGTTAAATGGCAA
P-m0345	5p	P-m0345-5p	PC-57	57	CAGAAGAAGTGGGAAGTCGGTC	9	1copy	9	66654435	66654516	[+]	AAATTTCTCTCAGAAGAAGTGGGAAGTCGGTCTGTTTCTTCTTTGAACCTGATTGCCTTTTCATTTCTTTTCCCTCACGCTC
P-m0225	3p	P-m0225-3p	PC-58	58	CAGATTTAGGGAGGACGTGC	11	1copy	4	7150097	7150180	[+]	AAGCTCAGGCTGCTGTCTAGGCCACTGCTTTGGAAAGAGGCCCACGCTAGGTTCCAGATTTAGGGAGGACGTGCCGCCTGGCAG
P-m0271	5p	P-m0271-5p	PC-59	59	CAGGACTGTCACTAGCGGCGGA	6	1copy	6	54205755	54205830	[+]	GGAGGCAGCCCAGGACTGTCACTAGCGGCGGAGGCCGAGGTGGACTGTTGTTGGTGGGAGAAATGGTAGAGCCTGA
P-m0019	3p	P-m0019-3p	PC-60	60	CAGGAGCTGTAGCTGGTTGTTGGA	5	1copy	11	73217114	73217214	[-]	CAGTCAATGGGATCAGGACTAGGGGTAGATGACAAGTCCAAATCCAGCTGGTCTCTCTGAAAGGATGCAGGAGCTGTAGCTGGTTGTTGGACGTTGACTGG
P-m0250	3p	P-m0250-3p	PC-61	61	CAGGCAGAAGAGAGGTTGGACA	9	1copy	5	9190019	9190114	[+]	ACAGTTCCAAGTGCTGATCTCAGTTTTCACCAAAGTCAGTGGGGACATTTGCCACCTAGTGACTCAGGCAGAAGAGAGGTTGGACATGTCCACAAT
P-m0198	3p	P-m0198-3p	PC-62	62	CAGGGAACTTTGTCGTCGGT	11	1copy	3	5769525	5769616	[+]	GGGCATTTTAGGCGGTTCCGTTATGAGGAAGTGGCCGGACCCGAAGAGGCGCTGAGCCGGCTCAGGGAACTTTGTCGTCGGTGGCTGAGGCC
P-m0070	3p	P-m0070-3p	PC-63	63	CAGTAGGGATGAGAGGACACT	19	1copy	15	46636101	46636197	[+]	TCATCCCAAAGGGTCACCCTCTCAGAGGCTGCTGGTTGGACCGAAAGGAAACTGCAGGTCGGGACACAGTAGGGATGAGAGGACACTCAGGGGACAG
P-m0028	5p	P-m0028-5p	PC-64	64	CAGTCGGGCAAAGAGGGCAGGTCA	9	1copy	12	12196539	12196639	[-]	ATGGGCATCGCAGTCGGGCAAAGAGGGCAGGTCAGCCAGGCAAAGGGAAGAAGCTGCAAAGCTACGCTGATCTCACCCTACTGTCCCTTTCTGAAAGTGGC
P-m0117	3p	P-m0117-3p	PC-65	65	CAGTGGATGGATCGGAAGGGA	11	1copy	17	36096130	36096212	[-]	ACAGCTGTTCCCTGCCTCTGCTTCCCGCCACTCCAAGCCTAGCGCTGCAACACAGTGGATGGATCGGAAGGGACCCAAGCTGG
P-m0238	5p	P-m0238-5p	PC-66	66	CAGTTCCTGTGTTCGTCTGGC	5	1copy	4	45321251	45321338	[-]	ATGGGGAAAACAGTTCCTGTGTTCGTCTGGCTCAGTTTCCCCAGCATGACTGAGAACAGACTGACCAGGGACCAGTTTGAGCAAACAC
P-m0054	5p	P-m0054-5p	PC-67	67	CAGTTGTGTCAGGTCTAGTGTCC	5	1copy	14	85640579	85640673	[+]	AAAAGCATATCAGTTGTGTCAGGTCTAGTGTCCCCCATACAATGGCATCCCTGCCATTCCACTCTCTGGGTCAATGAGAGCAGCTCCAAGCTTCT
P-m0282	5p	P-m0282-5p	PC-68	68	CATGAGGCCGTGATTGTCGGA	5	1copy	6	38928142	38928209	[-]	GCCAAGAAGTCATGAGGCCGTGATTGTCGGATCTGATGCCAGCTCTCAGGGGTTCATGACCTTCAGCT
P-m0339	5p	P-m0339-5p	PC-69	69	CATTAGCATCTGTTGGACACC	5	1copy	8	104999350	104999428	[-]	CTATTAAGGACATTAGCATCTGTTGGACACCTGTTTTGAGAAATACAATGGGTGATTTTCCAGTGCTAGGCCTGTGTTT
P-m0103	3p	P-m0103-3p	PC-70	70	CATTGCTTTGATCGTCTGGC	27	2copy	16	34659975	34660061	[+]	TAGAGTCAAAGTTCTGCGGGGTGGGGGATGGGTCAAGACATTTTGTGGGTTGGTTCTCATTGCTTTGATCGTCTGGCTGTGATACTT
P-m0104	3p	P-m0104-3p	PC-70	70	CATTGCTTTGATCGTCTGGC	27	2copy	16	34734943	34735029	[+]	TAGAGTCAAAGTTCTGCGGGGTGGGGGATGGGTCAAGACATTTTGTGGGTTGGTTCTCATTGCTTTGATCGTCTGGCTGTGATACTT
P-m0061	3p	P-m0061-3p	PC-71	71	CATTTAGGGAGGAGGATGAAAA	8	1copy	14	42794192	42794280	[-]	AAGAACAATGTGGACATTTTTCTGTGCAGGGTGTAGTCAGTGGCTTGTGCATAGACTCATTTAGGGAGGAGGATGAAAATCTCAAAATG
P-m0105	3p	P-m0105-3p	PC-72	72	CATTTGATTCAGTTGGACACT	33	1copy	16	37339434	37339519	[+]	AATTGGTTTTCAGACCATTGCTAAGATGTCTTTGAAAAGAATGGTGCAAGACACTCATTTGATTCAGTTGGACACTGAAATAAATA
P-m0186	5p	P-m0186-5p	PC-73	73	CATTTTAAGGATCGTGTGGGT	20	1copy	2	53518857	53518938	[+]	GGCACATTGTCATTTTAAGGATCGTGTGGGTCGCCAGCATCAAGCCTGGTGTTTGTGGTGGCTGGAGGTTTTTGAGGGGCCA
P-m0156	3p	P-m0156-3p	PC-74	74	CATTTTATTTTGGGAGTTGG	9	2copy	1	247694406	247694488	[+]	CTTTGCAGAGTCCATGCCTCTACCGGCTTAAGATCCTCCCTATCAAACAGGGGCATTTTATTTTGGGAGTTGGTGTTGTTATT
P-m0157	3p	P-m0157-3p	PC-74	74	CATTTTATTTTGGGAGTTGG	9	2copy	1	247739539	247739621	[+]	CTTTGCAGAGTCCATGCCTCTACCGGCTTAAGAGCCTCCCTATCAAACAGGGGCATTTTATTTTGGGAGTTGGTGTTGTTATT
P-m0147	5p	P-m0147-5p	PC-75	75	CCAAGAAAGTTTGAGTCGGT	6	1copy	1	86681382	86681473	[+]	GACAGCAGGTCCAAGAAAGTTTGAGTCGGTGCATTAACTCTTTTTTGGTCAAAGTTTCTTGTGATTGAAATCAAATGGGAGTTCTCGTTGGG
P-m0308	3p	P-m0308-3p	PC-76	76	CCAAGGGTGGGGTTGTCGGC	11	1copy	7	6555045	6555123	[-]	AAATTAGGCAGCTGGCGGACCTCGAAACCAAGTGTGAGTCTTTTCATCCCCAAGGGTGGGGTTGTCGGCCTCCGGATCC
P-m0008	5p	P-m0008-5p	PC-77	77	CCAAGGTCATGATCGATCGGC	10	2copy	11	4687228	4687302	[+]	TGTGGCGGCTCCAAGGTCATGATCGATCGGCACACACTGTCGAGATGGATTTCGTGACTGGCTGGCTGTTCACAA
P-m0018	5p	P-m0018-5p	PC-77	77	CCAAGGTCATGATCGATCGGC	10	2copy	11	4517086	4517160	[-]	TGTGGCGGCTCCAAGGTCATGATCGATCGGCACACACTGTCGAGATGGATTTCGTGACTGGCTGGCTGTTCACAA
P-m0150	3p	P-m0150-3p	PC-78	78	CCACCCCAGGGGTCTGTCGGC	8	2copy	1	147199787	147199882	[+]	CCTGAGCTCTGAGCTGCCGGGCCTGTGGCACTGTGTCCTGGCTGCCCGGCAGGCTCGTAGAGACACCACCCCAGGGGTCTGTCGGCTGTGTTTACA
P-m0168	3p	P-m0168-3p	PC-78	78	CCACCCCAGGGGTCTGTCGGC	8	2copy	1	147315579	147315674	[-]	CCTGAGCTCTGAGCTGCCGGGCCTGTGGCACTGTGTCCTGGCTGCCCGGCAGGCTCGTAGAGACACCACCCCAGGGGTCTGTCGGCTGTGTTTACA
P-m0017	5p	P-m0017-5p	PC-79	79	CCACGGATGAAGGAGTCGGA	7	1copy	11	3304622	3304707	[-]	CCACCGCTGCCCACGGATGAAGGAGTCGGACGACAAGAAGGTCCAGCCCAGCAGGGGTTCTGGCTCTGGCTCCGGGAAGGTGGCTC
P-m0077	5p	P-m0077-5p	PC-80	80	CCATAAAGGAGTCGGTGGTTA	8	1copy	15	97958157	97958233	[+]	TGACAGCACACCATAAAGGAGTCGGTGGTTAGGCAGGCAGAGGGTCATAGACACCTGCTTTCCGTGGGTGATCGTTC
P-m0285	3p	P-m0285-3p	PC-81	81	CCATGGGTGGATGGGTCGGT	6	1copy	6	45655064	45655147	[-]	CTGGCCTGAAGACCCTGCCTGGATCCAGCACATCAAGTTCTGGCCAAAGAGACACCATGGGTGGATGGGTCGGTCCCAGGCCCT
P-m0355	5p	P-m0355-5p	PC-82	82	CCCAGGATCAGAGGATGGACA	49	1copy	9	47528443	47528521	[-]	AGAGGGTTCACCCAGGATCAGAGGATGGACACACAGGAAGGTTCAGGCTGAATCCCAGGTAATTCTTCCTGAGCTCAGG
P-m0051	3p	P-m0051-3p	PC-83	83	CCCAGGGTCTGTCGGATGTCT	10	1copy	13	143430153	143430246	[-]	TCCAGTGAAGGCGTCAGATAGCCGGGAGCAGGAACCTGGAGCTCGGAGTCGAGCTCAGAGACGCCCAGGGTCTGTCGGATGTCTCCTTCGTGTG
P-m0304	5p	P-m0304-5p	PC-84	84	CCCATCAAGCTCACTACGGCA	7	2copy	7	130115532	130115615	[+]	TAAATTTATTCCCATCAAGCTCACTACGGCATCTAGAATGGGGACCGCAAAACTGCAGTTGGGGTTTGCTGGGTCATGGAACTC
P-m0321	5p	P-m0321-5p	PC-84	84	CCCATCAAGCTCACTACGGCA	7	2copy	7	129922714	129922797	[-]	TAAATTTATTCCCATCAAGCTCACTACGGCATCTAGAATGGGGACCGCAAAACTGCAGTTGGGGTTTGCTGGGTCATGGAACTC
P-m0222	5p	P-m0222-5p	PC-85	85	CCCATGCAGGGGATGTCGGCC	5	2copy	4	1669888	1669961	[+]	GCGGCCAGTCCCCATGCAGGGGATGTCGGCCGACGCCTTTGCTCTGCCCAGACTCCTGCCGGGAGCAGGCCACA
P-m0223	5p	P-m0223-5p	PC-85	85	CCCATGCAGGGGATGTCGGCC	5	2copy	4	1731431	1731504	[+]	GCGGCCAGTCCCCATGCAGGGGATGTCGGCCGACGCCTTTGCTCTGCCCAGACTCCTGCCGGGAGCAGGCCACA
P-m0135	5p	P-m0135-5p	PC-86	86	CCCATTGAGAGCGAAGGTGGCA	5	1copy	18	2477289	2477373	[-]	CGAGCCCTGGCCCATTGAGAGCGAAGGTGGCAGGACCACCAGGGCTGCTGGTCTGCCCTCCCTCCCTCTCAGGAGGTCAGGGTCA
P-m0360	3p	P-m0360-3p	PC-87	87	CCCCAGAGGCTGGTCGTTGG	6	1copy	9	130311236	130311305	[-]	AGTCTCTCACTCCCGTGGCTCCTCGTGGGGGTCCAGGGCTCCCCAGAGGCTGGTCGTTGGGGTCAGTGTC
P-m0035	5p	P-m0035-5p	PC-88	88	CCCCAGGAGATCGGATGGGT	9	1copy	12	56194154	56194250	[-]	TGCGGGAAGGCCCCAGGAGATCGGATGGGTGGGGTGCATTTCTAGAGACAGGTGCTGGCCTGTCCCTCCTCTCCGGGGGGTGGGGGAACGTCCACAT
P-m0211	5p	P-m0211-5p	PC-89	89	CCCCTGGAGAGTCGGGGAGC	5	2copy	3	117758732	117758811	[+]	ATGAATTCTTCCCCTGGAGAGTCGGGGAGCCGTGGCGCGCAGTGATAGGCACTGAGGGTCTTCGTGGGGGAAGAGACGGG
P-m0221	5p	P-m0221-5p	PC-89	89	CCCCTGGAGAGTCGGGGAGC	5	2copy	3	117500067	117500146	[-]	ATGAATTCTTCCCCTGGAGAGTCGGGGAGCCGTGGCGCGCAGTGATAGGCACTGAGGGTCTTCGTGGGGGAAGAGACGGG
P-m0300	3p	P-m0300-3p	PC-90	90	CCCTCAGTGATCTAGGATGAAG	7	1copy	7	54127225	54127311	[+]	CGTCTGGCGCCTTTGAAGATTTCTGAATGAGGCAGCGTGGCCCAAAGCGCGGTCACCCTCAGTGATCTAGGATGAAGGGCAGGGACA
P-m0122	3p	P-m0122-3p	PC-91	91	CCCTGAGAAGAGTGTTCGTCG	7	1copy	17	49646381	49646450	[-]	GAGCCGTAGCGGATGTAGCCCTCTCGAGGCGGGAAGTCCCCCTGAGAAGAGTGTTCGTCGGCTGGGGGAG
P-m0097	3p	P-m0097-3p	PC-92	92	CCCTTTTGCGGGATGTGGGT	6	1copy	15	132641572	132641658	[-]	GGCCTCTCTTACCTGTGCATTGACGTCCAGGGGGAAGGTGATTCACAGACTGAGTGCCCCTTTTGCGGGATGTGGGTTCCTGAGGAG
P-m0330	3p	P-m0330-3p	PC-93	93	CCGGACTGTGATAAGGGCATC	7	1copy	8	3873496	3873563	[-]	CGCTATCATAAGATGTTGTCACACTCTGTGCCGAACCCCGGACTGTGATAAGGGCATCTCAGAATGGC
P-m0247	3p	P-m0247-3p	PC-94	94	CCTAAGGTAAAGGCTAGTCGGT	5	1copy	4	104596470	104596548	[-]	TGTTCTTTAGCAAGAGACAAGCCCTTCCTTCACCCTTCGAGAGAAGACCTAAGGTAAAGGCTAGTCGGTTATGTCAGCT
P-m0346	5p	P-m0346-5p	PC-95	95	CCTCGCTGAGTAGTCTGGACC	15	4copy	9	85919996	85920068	[+]	TGCTTTCTTTCCTCGCTGAGTAGTCTGGACCCACGTGTGGCAGGCAGATACGGTCTGGCCAGGAGCCGAGGCC
P-m0347	5p	P-m0347-5p	PC-95	95	CCTCGCTGAGTAGTCTGGACC	15	4copy	9	85924746	85924818	[+]	TGCTTTCTTTCCTCGCTGAGTAGTCTGGACCCACGTGTGGCAGGCAGATACGGTCTGGCCAGGAGCCGAGGCC
P-m0348	5p	P-m0348-5p	PC-95	95	CCTCGCTGAGTAGTCTGGACC	15	4copy	9	85927819	85927891	[+]	TGCTTTCTTTCCTCGCTGAGTAGTCTGGACCCACGTGTGGCAGGCAGATACGGTCTGGCCAGGAGCCGAGGCC
P-m0349	5p	P-m0349-5p	PC-95	95	CCTCGCTGAGTAGTCTGGACC	15	4copy	9	85930901	85930973	[+]	TGCTTTCTTTCCTCGCTGAGTAGTCTGGACCCACGTGTGGCAGGCAGATACGGTCTGGCCAGGAGCCGAGGCC
P-m0146	5p	P-m0146-5p	PC-96	96	CCTCTATGTGTCGGATGCCT	6	1copy	1	32305854	32305934	[+]	GCCAATCATCCCTCTATGTGTCGGATGCCTCACTCGCTTTCCAGGGGAGAAGGGCCCTGTGACCAGGGAGTCATGGCTGGG
P-m0270	3p	P-m0270-3p	PC-97	97	CCTGGATCTGAGTGGCGTCA	8	1copy	6	50019280	50019363	[+]	AGAATCAGACTTGACCCACCTGTCCCAGTGCCCCAGCATCAGTCAGCTAAAGGGCCTGGATCTGAGTGGCGTCACCCTGACCGA
P-m0236	5p	P-m0236-5p	PC-98	98	CCTGGGATGTGGAGTCGGGCA	7	1copy	4	7327720	7327807	[-]	TGCCAGAAGTCCTGGGATGTGGAGTCGGGCAGTCAGAACGCTGGTCCTGAGGCTGCTGCCCACTCTTGAGCATCCCTGGGCTCTGGGA
P-m0309	5p	P-m0309-5p	PC-99	99	CCTGTTGTCTGTCGGATGTT	11	1copy	7	11105026	11105093	[-]	ATTAATGAGTCCTGTTGTCTGTCGGATGTTTGCTAGACATCATGTTAGGCAATGAAGGACATTTGAGT
P-m0291	3p	P-m0291-3p	PC-100	100	CCTTCAGTTGCGTCGGATGACT	7	1copy	7	823071	823157	[+]	AAGGGATACCGCATTAAATGAAGTAATTTCAGGAAAATGAGCCTCGTTGATAAGACCTTCAGTTGCGTCGGATGACTCGGTGTTTCT
P-m0296	5p	P-m0296-5p	PC-101	101	CCTTGATCTTTGTCGGTGGATG	5	1copy	7	19499094	19499168	[+]	TGTCCTAATTCCTTGATCTTTGTCGGTGGATGTCACTGGTGGCCTACACACTGGAAAAGCGTCACTTTAGTGCAC
P-m0260	3p	P-m0260-3p	PC-102	102	CCTTGCAGGGTGTCGGATACT	10	1copy	5	31382559	31382639	[-]	TGCAGGTGTTAGTCTTCCTCTCCTTTTGTACCTGTCAACAAGTTTTGACTCCTTGCAGGGTGTCGGATACTTACACCTGAT
P-m0083	3p	P-m0083-3p	PC-103	103	CCTTGGAGCTGGGTGGGGTTG	9	3copy	15	132723418	132723502	[+]	ACCCTCGTCTCCCCCTCTTGAGCCTGGGTTTGGCAGGGCTGGGGCCCATGGAGGCCTTGGAGCTGGGTGGGGTTGGGCAGTTGGG
P-m0094	3p	P-m0094-3p	PC-103	103	CCTTGGAGCTGGGTGGGGTTG	9	3copy	15	132301482	132301573	[-]	TCCAGAGAACCTTGTCTCCCCCCCTTGAGCCTGGGTTTGGCAGGGGTGGGGCCCATGGAGGCCTTGGAGCTGGGTGGGGTTGGGCAGTTGGG
P-m0252	3p	P-m0252-3p	PC-103	103	CCTTGGAGCTGGGTGGGGTTG	7	3copy	5	16264373	16264446	[+]	TCAACATTTTCTCCTTGCTAGGCCATGGGGTTGAGGGGAGAAGCCTTGGAGCTGGGTGGGGTTGAATATGGCAG
P-m0003	5p	P-m0003-5p	PC-104	104	CCTTGTAACCATCGATCGGA	5	1copy	10	24105611	24105697	[-]	CCATGCTGCTCCTTGTAACCATCGATCGGACCTGGTTTATTGAGCATCTGCAGACACGGGCTGGTTCTAGGCACAGGGGTGCCGTGA
P-m0342	3p	P-m0342-3p	PC-105	105	CCTTTGGGGAGTCGGGGAGC	8	1copy	9	5447332	5447407	[+]	GTCCAGCCAGCTCCCTCTCTCTGGAGATGAAGCAACCAAAGGGATTCCTTTGGGGAGTCGGGGAGCTGGTGAGGAG
P-m0245	5p	P-m0245-5p	PC-106	106	CGAAAAGAGTGAGGTTTGTCGGC	7	1copy	4	99012204	99012299	[-]	TTTGCTTACCCGAAAAGAGTGAGGTTTGTCGGCCTAGAGGTAGCTCCAAGACTCAGTGCCTCCCAGAGACAAAGCCTACCCACCCGCCCAAGCCCC
P-m0366	3p	P-m0366-3p	PC-107	107	CGACTTTTCAGGATTGTTGT	17	1copy	X	111439491	111439583	[+]	TGCCATAGCACTTTAAGCAGTTGCGGAAATTGTCAGACGTCTGCTTCAACATGAGGTATTATTCGACTTTTCAGGATTGTTGTTGTTAGTAGC
P-m0278	3p	P-m0278-3p	PC-108	108	CGAGATTGGGTTGTCTGGAA	5	2copy	6	120577361	120577438	[+]	AAGGCACGGGGTTCTGCCTCCGACCTCTCAGAAACCTAGTGCTTTTCTCGAGATTGGGTTGTCTGGAATCCTGGCTCC
P-m0289	3p	P-m0289-3p	PC-108	108	CGAGATTGGGTTGTCTGGAA	5	2copy	6	120645272	120645349	[-]	AAGGCACGGGGTTCTGCCTCCGACCTCTCAGAAACCTAGTGCTTTTCTCGAGATTGGGTTGTCTGGAATCCTGGCTCC
P-m0230	3p	P-m0230-3p	PC-109	109	CGAGCACGCGGCCACTCTCCC	10	1copy	4	86375282	86375376	[+]	GAGGAGGGCGAGAGGCGTTGAGGCAGGGGAGAGTGACGAGGTGCCCTTCATTGTCAGCCAGGGACGAGCACGCGGCCACTCTCCCCTCACTCCGA
P-m0207	5p	P-m0207-5p	PC-110	110	CGCGCTGGATCGTGGAGGAGC	10	1copy	3	74234818	74234909	[+]	CAGGGGGACCCGCGCTGGATCGTGGAGGAGCGGGAGGACGGGACCAACGTGAACAACTGGCACTGGTGCGGCCGGGCGGGGGCCAGGGCTGC
P-m0139	5p	P-m0139-5p	PC-111	111	CGCTAGGACTGTTGGGGGTT	5	1copy	18	45136491	45136570	[-]	GACAACTGCACGCTAGGACTGTTGGGGGTTTGATTCTGAATGAGGAACGGCTCCAATGGACAGTTAAGCATCCTTCTCTT
P-m0110	5p	P-m0110-5p	PC-112	112	CGCTAGGAGGGATCGGGGGGT	9	1copy	16	3576789	3576882	[-]	AGCGCGGATGCGCTAGGAGGGATCGGGGGGTGCGTAGGACCCGGGAGGGAGAGGGTTTGGCAAGCCCCCTTTCTCCTCCGGCGGGCCCCGGGCG
P-m0182	3p	P-m0182-3p	PC-113	113	CGCTCTGTAAGTCGTCGGGC	11	1copy	1	289076592	289076663	[-]	AGAGATACGTCAAGGCTTGTTTACAGAAGAAGCAGAGGAAGCCGCTCTGTAAGTCGTCGGGCCGAGGGCTCG
P-m0155	5p	P-m0155-5p	PC-114	114	CGCTGATAGGTGCTGAGTCGGT	5	1copy	1	226016500	226016577	[+]	CGGGGGGCGTCGCTGATAGGTGCTGAGTCGGTGCTGGAGAACCCCGGGAGGAGGAGCAGCGCTGGGCGGGGGCCTGCA
P-m0072	5p	P-m0072-5p	PC-115	115	CGCTTGGAGCAGATCGAGGGGT	6	2copy	15	55179700	55179785	[+]	CCCAACATGTCGCTTGGAGCAGATCGAGGGGTGGGGAGAGTCCATCCTTGGCTCTGCCGGACGTGGCCAGCACTATCCAGATGGGC
P-m0085	5p	P-m0085-5p	PC-115	115	CGCTTGGAGCAGATCGAGGGGT	6	2copy	15	55119186	55119271	[-]	CCCAACATGTCGCTTGGAGCAGATCGAGGGGTGGGGAGAGTCCATCCTTGGCTCTGCCGGACGTGGCCAGCACTATCCAGATGGGC
P-m0255	5p	P-m0255-5p	PC-116	116	CGGAAGGTCGGAGGATGTGC	24	1copy	5	61209252	61209321	[+]	TGCCCCCTCCCGGAAGGTCGGAGGATGTGCTCCGCTAAACCTCTCTCCTGACCTGGGGGAGCCTGGGCGG
P-m0014	3p	P-m0014-3p	PC-117	117	CGGAATGTTTTCTGATTGTTGGG	10	2copy	11	1686242	1686325	[-]	TGGCCCAGAGGGTCATCGGGTTTTGGAATGTTCTCTTAGTGCTTCGGTACCCGGAATGTTTTCTGATTGTTGGGCTTGGGGTTT
P-m0015	3p	P-m0015-3p	PC-117	117	CGGAATGTTTTCTGATTGTTGGG	10	2copy	11	1916190	1916273	[-]	TGGCCCAGAGGGTCATCGGGTTTTGGAATGTTCTCTTAGTGCTTCGGTACCCGGAATGTTTTCTGATTGTTGGGCTTGGGGTTT
P-m0078	5p	P-m0078-5p	PC-118	118	CGGCGCTGGCGTGGTTCGTGCGG	5	2copy	15	130308679	130308759	[+]	CCGTTGAGCGCGGCGCTGGCGTGGTTCGTGCGGGCCTTCCGCATGGGCGCCACGGGCCTCCAGGCCGCCTCCTTCAGCGGG
P-m0092	5p	P-m0092-5p	PC-118	118	CGGCGCTGGCGTGGTTCGTGCGG	5	2copy	15	130215909	130215989	[-]	CCGTTGAGCGCGGCGCTGGCGTGGTTCGTGCGGGCCTTCCGCATGGGCGCCACGGGCCTCCAGGCCGCCTCCTTCAGCGGG
P-m0171	3p	P-m0171-3p	PC-119	119	CGTAGTCTTGGGAAAGTCGGC	7	2copy	1	204890857	204890937	[-]	AGCTGGAGGTGTGTGGTGTCCCACGGTGAAGGGGGGAAGGGTCTCGTTCTCGTAGTCTTGGGAAAGTCGGCACCAGCAGCG
P-m0173	3p	P-m0173-3p	PC-119	119	CGTAGTCTTGGGAAAGTCGGC	7	2copy	1	233402888	233402962	[-]	AGCTGGAGGTGTGTGGTGTCCCAAGGTGAGGGGGGGAAGGGTCTCGTAGTCTTGGGAAAGTCGGCACCAGCGGCA
P-m0196	3p	P-m0196-3p	PC-120	120	CGTATGTCTGGCCGTCGGAA	5	1copy	2	135094047	135094141	[-]	TTTGCAGGGGAGGTTTGATGAGCGCGATACTTACACCACTGCCTTACAGAAGGAGCATTTGTTGCCGTATGTCTGGCCGTCGGAACCACAGTGGG
P-m0368	5p	P-m0368-5p	PC-121	121	CGTATTTGGGAGTTGGGGTGC	6	1copy	X	14080826	14080901	[-]	AAAAGGGTTTCGTATTTGGGAGTTGGGGTGCTGCAGGGTTCTGCTCGGTTCCAGCATTCCTGTACACTTTCCTCCA
P-m0159	3p	P-m0159-3p	PC-122	122	CGTGGGGAGGCGGACATTCT	8	1copy	1	289086703	289086789	[+]	GGGGCCTGAGCCCACGGTGAGCCCCCCGCGGCAGGACCGCTGGTGCCCACTGGAGCCCGTGGGGAGGCGGACATTCTGGCAGGAAGG
P-m0160	3p	P-m0160-3p	PC-123	123	CGTGTAAGTCGTCGGGTATT	17	1copy	1	1085047	1085142	[-]	TAGTGCCAGCCATACACTGAGGACTACAAAAAGCTTTGTTCACAATGAGAAAACCTACTTGCTTCCCGTGTAAGTCGTCGGGTATTCTGAGCACAG
P-m0076	5p	P-m0076-5p	PC-124	124	CGTGTAGGACTGTGTGGCGGC	9	1copy	15	96507155	96507237	[+]	AAAATCCAACCGTGTAGGACTGTGTGGCGGCACCTCGAAGCATGGATTAGGTGCACTCGGCCAGTCCTGAAGGTGAGGTCTCC
P-m0005	5p	P-m0005-5p	PC-125	125	CGTTAGGGGAATCGGACGCTC	6	1copy	10	26197491	26197574	[-]	CCTCTTCAGCCGTTAGGGGAATCGGACGCTCACTGGGATTCGGCAGGGTGTGTATTCTGAACGTGCTGCTTGCAGAAAGCAGGA
P-m0344	3p	P-m0344-3p	PC-126	126	CGTTGGGGGATCGAGTGGGT	5	1copy	9	41193502	41193598	[+]	TCTCTTCTCTGCCCGTCTCTCCATCTAAAGTACGGAGAGGGTAGTAATAGAACTTGCTTCAAAGTGCCGTTGGGGGATCGAGTGGGTTAACAATACC
P-m0004	3p	P-m0004-3p	PC-127	127	CGTTTACTAGATCGTTCAGGC	7	1copy	10	24742010	24742105	[-]	CAGAGAGAGGGCTACCGTGCCTCTTGTGCCACCCCAGCTTCAACGTTTATGAGCATTTACAACCCCGTTTACTAGATCGTTCAGGCTTTCTTTTTT
P-m0325	5p	P-m0325-5p	PC-128	128	CGTTTGGAGATCTGGTCGGC	6	1copy	8	4519020	4519112	[+]	GACTCGGGTTCGTTTGGAGATCTGGTCGGCCGGTGGCACTTGCTGTCATTTCCCTGCGGCCCTCCAGATCCAGGGAGGGGACCACGTGGAGTA
P-m0129	5p	P-m0129-5p	PC-129	129	CTATGGATCTAAGAGGACACCC	33	1copy	17	64316557	64316646	[-]	GGGAATAGGACTATGGATCTAAGAGGACACCCGGTTAAAAAAATAGCCAAAACCGGAGTTCCCGTCGTGGCGCAGTGGTTAAGGAATCCG
P-m0113	3p	P-m0113-3p	PC-130	130	CTATGGATCTAGGAGGACGCC	33	1copy	17	64240170	64240251	[+]	GACTTTTCCCCATTGTAAACACACGTGCTCGTGTTTCCGTTGGGAATAGGACTATGGATCTAGGAGGACGCCCGGAAATAAA
P-m0328	3p	P-m0328-3p	PC-131	131	CTCAAAGATAATTTGGATGTAA	5	1copy	8	56162257	56162346	[+]	TGCATGTCATAGATGGGAAGATAAATCTTTGTGGATACTCAGTGGCTCTCATGGAAACCTCAAAGATAATTTGGATGTAAAAGGCATGTT
P-m0365	3p	P-m0365-3p	PC-132	132	CTCAAGTCGAGTTGGACAGCA	5	1copy	X	104585638	104585726	[+]	TGACCCAGGGTGCCGTCCAATTCAGCCTGATTTCCTATGAAATGTGATTATTTTTATCCTCAAGTCGAGTTGGACAGCATCTCGAGCTT
P-m0212	5p	P-m0212-5p	PC-133	133	CTCAGAATGAATCAGTCGGTC	5	1copy	3	2764890	2764970	[-]	GTGCTGGATACTCAGAATGAATCAGTCGGTCACCTGTAACCATCACAGGCACGATAGGCACAGGACGTAATGAGACAGCCA
P-m0273	3p	P-m0273-3p	PC-134	134	CTCAGAGAAGTTGGGTGATT	5	2copy	6	65166435	65166523	[+]	CGCCTGTCCTTTCATCTCACATTTACTGTCACATCTCTGTTTAAATAGATGATGTGAGGCTCAGAGAAGTTGGGTGATTTCCCCAAGGC
P-m0274	3p	P-m0274-3p	PC-134	134	CTCAGAGAAGTTGGGTGATT	5	2copy	6	65346616	65346704	[+]	CGCCTGTCCTTTCATCTCACATTTACTGTCACATCTCTGTTTAAATAGATGATGTGAGGCTCAGAGAAGTTGGGTGATTTCCCCAAGGC
P-m0362	3p	P-m0362-3p	PC-135	135	CTCAGTCTTGGGGTCGTTGGT	6	1copy	X	34784402	34784498	[+]	ACCCGAAGGAGCCACTGGCCAAGCCACAGACGAGTGAGCGATCATAAATGGCCATCCTTTAGAGCACTCAGTCTTGGGGTCGTTGGTTAAAAAACAA
P-m0108	3p	P-m0108-3p	PC-136	136	CTCTAGGTAAGTCGGATATA	7	1copy	16	53223084	53223165	[+]	AATTCTGATTATTCAGACTATGTAGGGAAGTTTTTCAATGCACAGAAGGATTCTCTAGGTAAGTCGGATATAAATTGGAGCT
P-m0320	5p	P-m0320-5p	PC-137	137	CTGAAGTCGTCGGGTCGGCC	5	1copy	7	129700628	129700697	[-]	TCTGTGGACACTGAAGTCGTCGGGTCGGCCGTGGCGCACGTGGGCCCGAGGACTTCATTTGTTAACCAGC
P-m0185	3p	P-m0185-3p	PC-138	138	CTGCCTGGACCCCTGCTCACCGC	7	1copy	2	53142574	53142654	[+]	CCAGGTGGGCCTGGGGCGGGGGTCCTGGGCCGGGGCTGAGCGTGCTCCCTGCCTGGACCCCTGCTCACCGCCCCTACCCCT
P-m0265	3p	P-m0265-3p	PC-139	139	CTGGAAGGATTTGGGTAGGGA	26	1copy	6	295558	295640	[+]	TGGAAAAACTTCAGGATCCAGTCCAGTTTTCCAGCCACTGAGTTTCTGACTTCTGGAAGGATTTGGGTAGGGAGGAAAAGGTC
P-m0266	3p	P-m0266-3p	PC-140	140	CTTAGGAGAGTCGGCGCACC	6	1copy	6	775023	775113	[+]	GAGTTGAGACTGGGCAGCCGCTCCCCTGCTGTCCCACAAGCAGCTGCTGCTGCCCACCACACTTAGGAGAGTCGGCGCACCACCCCAGCAA
P-m0042	5p	P-m0042-5p	PC-141	141	CTTATCAGACATCAGAGGACACAT	7	1copy	13	26013324	26013420	[-]	AGCAGGAAGTCTTATCAGACATCAGAGGACACATACAGGGAAAAAGCCTTATGTGTGTGGGGAGTGTGGGAGAGGCTTTATAGATAAGTCACTGTTC
P-m0191	5p	P-m0191-5p	PC-142	142	CTTGGGATTTTCAGTTCGGACACC	9	1copy	2	81413192	81413280	[-]	AGACCCGGCTCTTGGGATTTTCAGTTCGGACACCTAATAACTAGTTTTGGCTAGTCCTGAAGTCTGACCTCAACTCCAAGGCTAAACAA
P-m0060	3p	P-m0060-3p	PC-143	143	CTTTGATGCGTTGGAGGATA	6	1copy	14	26589915	26590008	[-]	GAGGCTTTGTTTATTGTCTCATCAGAGGGTTGGCAACAAAACTTGGTAACATTGTAAGCTAGCTCTTTGATGCGTTGGAGGATATAACCTGCTT
P-m0197	5p	P-m0197-5p	PC-144	144	CTTTTCCAAAATGTCGTCGGAA	11	1copy	3	862359	862429	[+]	CCGTTACGGCCTTTTCCAAAATGTCGTCGGAACAGAAACACACGGCGTGTGCTGGCAGGGGTGTCGAGGGT
P-m0145	5p	P-m0145-5p	PC-145	145	GAAAAAAATCGATCGTGGAGGC	9	1copy	1	10088784	10088858	[+]	TTTCCAGAGGGAAAAAAATCGATCGTGGAGGCTGCAAAATCTGTTTTTACTGGTCAGAACATTTCCCTTTGCCAC
P-m0284	5p	P-m0284-5p	PC-146	146	GAAATCCAGAGCGGGTGAGGCCT	2	1copy	6	43640514	43640592	[-]	GGTGACCCTGGAAATCCAGAGCGGGTGAGGCCTGTCTGACTGTTTCTAGGCGACCCACTCTTGGTTTCCATGGTTGCCC
P-m0312	3p	P-m0312-3p	PC-147	147	GAAGCATTGCCATACCAGAGA	8	3copy	7	25464279	25464371	[-]	TAGACTGCCATTCAGATGTGTTGGCAAATGTCAAAAATCATGGATTTGCCATGGTATTTATTGAAGCATTGCCATACCAGAGATGGCAAACAA
P-m0313	3p	P-m0313-3p	PC-147	147	GAAGCATTGCCATACCAGAGA	8	3copy	7	25527389	25527481	[-]	TAGACTGCCATTCAGATGTGTTGGCAAATGTCAAAAATCATGGTTTTGCCATGGTATTTATTGAAGCATTGCCATACCAGAGATGGCAAACAA
P-m0314	3p	P-m0314-3p	PC-147	147	GAAGCATTGCCATACCAGAGA	8	3copy	7	25550464	25550556	[-]	TAGACTGCCATTCAGATGTGTTGGCAAATGTCAAAAATCATGGTTTTGCCATGGTATTTATTGAAGCATTGCCATACCAGAGATGGCAAACAA
P-m0293	3p	P-m0293-3p	PC-148	148	GAATAACTGGATCGGTCTGGC	7	1copy	7	1989655	1989749	[+]	TTCCTAGGTCTCTATGGAAGCCCCACTTTCGGGTTGGTCTGGTTCTTCCTTTGTGTAGGTTGAGGAATAACTGGATCGGTCTGGCCTTCTAGGTG
P-m0354	3p	P-m0354-3p	PC-149	149	GAATTCAAATGATTGTTGGCC	11	1copy	9	46887321	46887389	[-]	GAAACAATCTGGCCAATGAATCATTGGGCTCCTCAATAGAATTCAAATGATTGTTGGCCAGGACGAGGG
P-m0350	5p	P-m0350-5p	PC-150	150	GACAGGATCAGAGGAAGAGA	5	1copy	9	112151828	112151898	[+]	GGTGGGGAGAGACAGGATCAGAGGAAGAGAGGGTGTTTTCCTACCTTTTACTGATACCATCTTTCTTATAA
P-m0335	3p	P-m0335-3p	PC-151	151	GACTGGTCGGTGGGATGAGA	9	1copy	8	34152633	34152713	[-]	CGGTGGTCGCCTCCGTTCCTTGGATGTGGGGAAATGCTGTCTGGCTGTTCTGACTGGTCGGTGGGATGAGAGGGAACTCCA
P-m0048	3p	P-m0048-3p	PC-152	152	GAGAGGGAAGATTGGGGGGGT	5	1copy	13	93999114	93999210	[-]	CCCTCCCCCCAAAAAAACCCCAAACCTAATTTTGACTAATGGATTCCTGAATCTTAAACAAAAGCAGAGAGGGAAGATTGGGGGGGTCGGGGGCGGT
P-m0249	5p	P-m0249-5p	PC-153	153	GAGCTCGATCGTCCGGATGCTC	12	1copy	5	7069830	7069927	[+]	TCTTTAGAGGGAGCTCGATCGTCCGGATGCTCAGCCTGGGACGTCCCCCCGCCGCCCCGGGGCCAGAGCAGAGCTGGGGGCTGCAGCCTAGCAGGGAA
P-m0194	5p	P-m0194-5p	PC-154	154	GAGGAGGAGGGAAGAAAGGCT	10	2copy	2	128006886	128006960	[-]	ACCCTGCAGTGAGGAGGAGGGAAGAAAGGCTGCTGCTGTTCTTCTCGCAGTCTTCCAGCCCTCCCCCTGCAGCAG
P-m0195	5p	P-m0195-5p	PC-154	154	GAGGAGGAGGGAAGAAAGGCT	10	2copy	2	128094642	128094716	[-]	ACCCTGCAGTGAGGAGGAGGGAAGAAAGGCTGCTGCTGTTCTTCTCGCAGTCTTCCAGCCCTCCCCCTGCAGCAG
P-m0311	5p	P-m0311-5p	PC-155	155	GAGGTGATCAGAGGGCGGAA	8	1copy	7	18066490	18066569	[-]	GTTCGTTACAGAGGTGATCAGAGGGCGGAAAGCAAGAATATTGTTTGTTCAGTCCTCTGCTTAGCCAACTGAGGGGTGCC
P-m0294	3p	P-m0294-3p	PC-156	156	GATAGGTTGTTGGGATGCTC	7	1copy	7	9716612	9716700	[+]	CAAAGGCAGAGGTAGCGTTTCTGGCTTCGAATCCTGGATCCGATTCTCAGTGGTCCTCTGATAGGTTGTTGGGATGCTCTATGCTAGTT
P-m0317	3p	P-m0317-3p	PC-157	157	GATATAGGATAAGAGGACACA	9	1copy	7	46599548	46599635	[-]	TTGGTCATAACAGTGGCTCTTGCTATGTGAATGTTTGAAATATAGTGAAACTAAAGTGATATAGGATAAGAGGACACATGTTAGATTA
P-m0299	5p	P-m0299-5p	PC-158	158	GATCAGGGAGGTCGGGGGTT	7	1copy	7	27855532	27855613	[+]	CCTTTGAAGGGATCAGGGAGGTCGGGGGTTTGGAGCCAGGGCTGTGGCCACCCCCGCACCCCATCCTCTCCTTCATCCAGGT
P-m0007	5p	P-m0007-5p	PC-159	159	GATGCTGATGTGAGGATGCTGATG	8	1copy	10	63504637	63504731	[-]	TGACGGCGGGGATGCTGATGTGAGGATGCTGATGGCGGGGATGCTGATGGTGGGGATGCTGATGTGGGGATGCTGATGGCAGGATGCTGCTGTAA
P-m0228	5p	P-m0228-5p	PC-160	160	GATGGAGTGGATCGGAAAGGA	5	1copy	4	73871955	73872032	[+]	TCTTAGGATGGATGGAGTGGATCGGAAAGGAGCCCAGGGCCAAAGAGCCTTTTTCGTCCTAGCTTCCACGTCACTTCA
P-m0011	5p	P-m0011-5p	PC-161	161	GCAGGATTGGTGTGGATGAA	5	1copy	11	65136973	65137063	[+]	GGAGAGGAGAGCAGGATTGGTGTGGATGAAGGCGGCTGTGTGGACTGTGGAAGGTGTGTCTGAGGAGGTCCTGACGTGATGGCCTAAACCG
P-m0244	3p	P-m0244-3p	PC-162	162	GCATATTTGGATTGTCAGGGC	6	1copy	4	96353794	96353875	[-]	TTGGGCTTAGGTCACAAGATCACCCCAGATGAGTTACCGACCAGGAAAATAGCATATTTGGATTGTCAGGGCTTGAGATGTG
P-m0106	5p	P-m0106-5p	PC-163	163	GCATTGAATGATCGTGATGGC	9	2copy	16	47521563	47521660	[+]	TTATCTTATTGCATTGAATGATCGTGATGGCCTGGGCACACTCTCAGTAAATTGTCAAGATCTTTTTATATGCCCTTGTGCATTGTCCAGCTAAGATG
P-m0107	5p	P-m0107-5p	PC-163	163	GCATTGAATGATCGTGATGGC	9	2copy	16	47621200	47621297	[+]	TTATCTTATTGCATTGAATGATCGTGATGGCCTGGGCACACTCTCAGTAAATTGTCAAGATCTTTTTATATGCCCTTGTGCATTGTCCAGCTAAGATG
P-m0142	5p	P-m0142-5p	PC-164	164	GCCTGGATACGGCCGGACACC	10	1copy	1	1833313	1833393	[+]	ATGCGTGAGAGCCTGGATACGGCCGGACACCAGGGTCGCCGTCTGCTCGGCCACGGTCCGCCTTGCTGCGCCCTCACGAGC
P-m0179	3p	P-m0179-3p	PC-165	165	GCCTGGATGGATCAGAGGACACC	10	1copy	1	283326062	283326137	[-]	CATGGGGCCGAAGCTCTCCTCCGACGGACAGACAGACCCGGCTGCCTGGATGGATCAGAGGACACCTCCACTCCGT
P-m0172	5p	P-m0172-5p	PC-166	166	GCTACCAGAACGTCGGGCATC	10	1copy	1	231325290	231325361	[-]	TCTCCTTGGTGCTACCAGAACGTCGGGCATCTGATACAGAGCAAGATACTGGGACAGTACCTGCTTAGGAAT
P-m0239	5p	P-m0239-5p	PC-167	167	GCTAGGTCGTTATGGGATGTC	7	1copy	4	74117295	74117378	[-]	ATTCTTGGTTGCTAGGTCGTTATGGGATGTCTGCCAGCATCCTTCAGCTAAGCTATCCCTTGCTGCTGTGGCAAAGGCAGGAAG
P-m0290	3p	P-m0290-3p	PC-168	168	GCTCTGAGTGTCGGATGTCT	7	1copy	6	121668496	121668569	[-]	ACCAGCTTGGGCGAGAATCTCTCTGCTCCGGGAAGGGTGGCTGTGCTCTGAGTGTCGGATGTCTCGTCTGCAGG
P-m0067	5p	P-m0067-5p	PC-169	169	GCTGGCAGTGTTGGTGGCAC	1	1copy	14	132838849	132838924	[-]	TGAGCCCGGCGCTGGCAGTGTTGGTGGCACTCGTGTGGTGGCAGTGGCACCAGCACTGGCGGTGGCGGTCGCACCA
P-m0049	3p	P-m0049-3p	PC-170	170	GCTGGGGGGAATCGGCGGACACA	5	1copy	13	100360388	100360471	[-]	CCTGCCAGCCCATCCCGCCTGCTCTGCCCACCTGGATCCGTTCCATGCAGTGCTGGGGGGAATCGGCGGACACACACTGGATCT
P-m0068	3p	P-m0068-3p	PC-171	171	GCTGTAAGTGATTGTTGGGT	9	1copy	15	22321460	22321554	[+]	TCCCACTTTCAGCCTAGCGTCTCTCTAGGCTTCCATTTGAGAAGTTTCCACATTTGAAGGGAAGAGCTGTAAGTGATTGTTGGGTTGGGCAGGGC
P-m0165	5p	P-m0165-5p	PC-172	172	GCTTAGGCGATTGTGGGGACA	6	1copy	1	124543089	124543185	[-]	AGGAACTTTAGCTTAGGCGATTGTGGGGACAGGAAATTCTACCTTAATTGCTTGTGATGTCCCAGGAAACTCTCTTTTAATTGATTGAGGGTGCCCA
P-m0187	5p	P-m0187-5p	PC-173	173	GCTTGCGGTTGTCGGGGATG	5	1copy	2	5716883	5716973	[-]	GCCTCGAAGAGCTTGCGGTTGTCGGGGATGAGCAGCGGGTGGGACCAGAAGGAGCCGATGTAGACCCTGACCACCTCGGGCGTGTTGATGA
P-m0140	5p	P-m0140-5p	PC-174	174	GCTTTAGTGATCCGAGGGGTT	5	1copy	18	45612060	45612136	[-]	GCAGGGGATAGCTTTAGTGATCCGAGGGGTTGAAAGCACCAAGGGGTTAAAGCTGTGGAATCAAAACATTCCCTGCC
P-m0201	3p	P-m0201-3p	PC-175	175	GCTTTCTGGTGGTCGGGGCTA	5	2copy	3	25352055	25352150	[+]	GTATTACCTGTGGTCAGTAATTAGAAGGCGTTCAGTGGAACTCAAGAACAAAAGGAACTGGTACAGCTTTCTGGTGGTCGGGGCTATGTGTGGCTG
P-m0215	3p	P-m0215-3p	PC-175	175	GCTTTCTGGTGGTCGGGGCTA	5	2copy	3	25225755	25225850	[-]	GTATTACCTGTGGTCAGTAATTAGAAGGCGTTCAGTGGAACTCAAGAACAAAAGGAACTGGTACAGCTTTCTGGTGGTCGGGGCTATGTGTGGCTG
P-m0202	3p	P-m0202-3p	PC-176	176	GCTTTGAGTGTATTGTCTGGA	8	1copy	3	26904428	26904524	[+]	GGGGGTCTGTTCCGGGTACCCCTCAAAGGTTTCTGCTCAGTAACAATCTGATCTGTTCTGTTCATTGCTTTGAGTGTATTGTCTGGAGAGGATGTGG
P-m0175	5p	P-m0175-5p	PC-177	177	GGAAGATTGGGAGGGATGATA	7	1copy	1	265536326	265536420	[-]	TCACAGGACTGGAAGATTGGGAGGGATGATATATCTTCATTGTCTTTTTCTGACTTGAATTATTTTATTTATTTATTTTTTGCCACCCTTGTGGC
P-m0053	5p	P-m0053-5p	PC-178	178	GGATTCAATCAGATTGTCGGGT	6	1copy	14	77784162	77784247	[+]	GCTCCAGGAGGGATTCAATCAGATTGTCGGGTTAGGAGATTTCGTTGAGATCTGACAAAAGCTCCAGGAAAATCTTGCCCAGGGCA
P-m0143	5p	P-m0143-5p	PC-179	179	GGCGGAGGCGATCGGGGTGGC	16	1copy	1	2276365	2276440	[+]	GTGAGCCTCTGGCGGAGGCGATCGGGGTGGCCGTGGGGGAAGGGCAGACCCTGGGGTGCTCAGCGCTGAGGTGAAG
P-m0116	3p	P-m0116-3p	PC-180	180	GGGCTGGGGCGATTGTGGGAC	5	1copy	17	12998715	12998784	[-]	GGCCTGTCACGTTCCCAAGGCAGTGGCGTTACCATGGTTGGGCTGGGGCGATTGTGGGACCAATTGAGGT
P-m0199	5p	P-m0199-5p	PC-181	181	GGGGAACTCCCAGACCAGCTTC	8	1copy	3	9289233	9289310	[+]	CTAGGCCACGGGGGAACTCCCAGACCAGCTTCCACTCCCTTCAAGAAGCTGGTCTGGGAGTTCCCGGGTGGCCTAGTA
P-m0027	5p	P-m0027-5p	PC-182	182	GGGGTGTCGTCTGGATGTCA	6	1copy	12	5734983	5735058	[-]	AGATTGGGAGGGGGTGTCGTCTGGATGTCACCTCTATCTAAGAGGTTACCAGCCTATGCTTCGTTCCATGAGTCTA
P-m0231	5p	P-m0231-5p	PC-183	183	GGGTGGATCTGAGGATGTTA	11	1copy	4	87471148	87471210	[+]	CTTGGAGGCAGGGTGGATCTGAGGATGTTACGACTCCATAGCATCTCTGTCTGCCTCTCTGGG
P-m0151	3p	P-m0151-3p	PC-184	184	GGTATTTAGCAGTATTGTTGG	5	1copy	1	179900960	179901039	[+]	CTTAGAACCTCTGATAAGACTGATGAATGCTGTGTCCAGCTAAGTTTCTGGTATTTAGCAGTATTGTTGGAGAAAAGAAA
P-m0203	3p	P-m0203-3p	PC-185	185	GGTCAGGCACTCTGCTCGTCGGAA	7	1copy	3	35224866	35224945	[+]	AGCTAAACGTCGCACCGGCCTAGGCGGTCACCCAGGGAGGCCCTCTGGTCAGGCACTCTGCTCGTCGGAACGAGTCTGGC
P-m0043	5p	P-m0043-5p	PC-186	186	GGTCTTAATGCCGATCGGTGGGT	6	1copy	13	27365892	27365986	[-]	GAGCCGACCCGGTCTTAATGCCGATCGGTGGGTCACCGTGCAGCGCAGCTTTGACCGCCAGAGGGCAGCAGAGACCACCTCATCTGGGTAGGCGG
P-m0074	5p	P-m0074-5p	PC-187	187	GGTGAATCATGTCGGACACA	14	2copy	15	74336192	74336275	[+]	TCATTTAGGGGGTGAATCATGTCGGACACAGGTTATCAATCTACATAATCTATGGGGACAAGAATCCTGACTTCACGAGATGGT
P-m0075	5p	P-m0075-5p	PC-187	187	GGTGAATCATGTCGGACACA	14	2copy	15	74358114	74358197	[+]	TCATTTAGGGGGTGAATCATGTCGGACACAGGTTATCAATCTACATAATCTATGGGGACAAGAATCCTGACTTCACGAGATGGT
P-m0254	5p	P-m0254-5p	PC-188	188	GGTGAGAACTCAGATTGTTGGC	12	1copy	5	48139693	48139783	[+]	TCAAAGTCCTGGTGAGAACTCAGATTGTTGGCTTTATAAGCGCAGTAGTCCTTCCACTATCTGAATATGTTTTCATTTAATTGGATGTAGC
P-m0069	3p	P-m0069-3p	PC-189	189	GGTGGGATCTGAGGGCGGGC	7	1copy	15	23923459	23923543	[+]	TCCGTCATGGGATCTGATGTGGCCCATCTCAGCTGGAACAAGCGTGGGTGGCAGGGGTGGGATCTGAGGGCGGGCCCCTAACTGG
P-m0024	3p	P-m0024-3p	PC-190	190	GGTTTCAGGCCGGTCGCTCGA	12	3copy	12	55748071	55748168	[+]	ATGTGGGAGCCGCCCGGCTTCCCGAGAGACACCTGGTATGAATGCCTGATCGAAAGAGAGGTCGAGTGGTTTCAGGCCGGTCGCTCGATAGAAAGAAA
P-m0025	3p	P-m0025-3p	PC-190	190	GGTTTCAGGCCGGTCGCTCGA	12	3copy	12	55751158	55751255	[+]	ATGTGGGAGCCGCCCGGCTTCCCGAGAGACACCTGGTATGAATGCCTGATCGAAAGAGAGGTCGAGTGGTTTCAGGCCGGTCGCTCGATAGAAAGAAA
P-m0026	3p	P-m0026-3p	PC-190	190	GGTTTCAGGCCGGTCGCTCGA	12	3copy	12	55754236	55754333	[+]	ATGTGGGAGCCGCCCGGCTTCCCGAGAGACACCTGGTATGAATGCCTGATCGAAAGAGAGGTCGAGTGGTTTCAGGCCGGTCGCTCGATAGAAAGAAA
P-m0341	5p	P-m0341-5p	PC-191	191	GGTTTCCTTCGGTCGTGCGGGA	6	1copy	8	116800099	116800167	[-]	AAGCGGAGCTGGTTTCCTTCGGTCGTGCGGGAGGCGTGCTGGCTGCCCCGAAGGTCCCATCTTCTGTGG
P-m0279	5p	P-m0279-5p	PC-192	192	GTCCTTGGTGAGTCGGATGTC	29	1copy	6	121622054	121622120	[+]	TCAGATTATTGTCCTTGGTGAGTCGGATGTCAAGGAAACGTTCGTAGTTACCCAGGTCCAGGTCCAC
P-m0323	3p	P-m0323-3p	PC-193	193	GTCTCCTGAGGGTCGTTGGGAC	6	1copy	8	1738782	1738876	[+]	TGGAAATGCTCACTGCTCAGTCACAGGCCACCCCGGGATGCCTTTCTCTTCTCAAAGGTGAGGGTCTCCTGAGGGTCGTTGGGACCCTCTTTCCC
P-m0305	5p	P-m0305-5p	PC-194	194	GTCTGGAAAGGTCGGATGAGT	10	1copy	7	130546707	130546778	[+]	ATACCACGGTGTCTGGAAAGGTCGGATGAGTCACCCAGCACTCTGCGGCTCTTTGCTGCGTCACCGAGTCCT
P-m0275	5p	P-m0275-5p	PC-195	195	GTCTTTATGAAATTGTCTGGA	5	1copy	6	98787307	98787398	[+]	GCATTCTTAGGTCTTTATGAAATTGTCTGGAAGTTTCCATCATGGCTCAGCAGGTAACGAACTTACCCAGCATCCATGAGGACTTGGTTTGA
P-m0001	5p	P-m0001-5p	PC-196	196	GTGCGATGCGGTCGGGGCCA	5	1copy	10	63316548	63316632	[+]	AGGGAGGGGTGTGCGATGCGGTCGGGGCCAGAGGGGCTGACCTGGTTGTTCATGTTGAAGTCTGGTGGCACGCAGGGGACTGCTG
P-m0307	5p	P-m0307-5p	PC-197	197	GTGGGTGCTCGATGCTAGATGGGC	2	1copy	7	4013885	4013972	[-]	CAGGAAGTGGGTGGGTGCTCGATGCTAGATGGGCACAGACAATGGTAATAAATAACATCTAGCATCGAGCACCCGCCTACTAACTGGC
P-m0200	5p	P-m0200-5p	PC-198	198	GTGGTGAAGGGAGATGAAGGGA	7	2copy	3	16269877	16269958	[+]	TTAGTGTAGGGTGGTGAAGGGAGATGAAGGGAGACTCTAGTTGCCACTCATTCCTTCCTCTCTCCTTCCCAAGGGTGCTGGC
P-m0213	5p	P-m0213-5p	PC-198	198	GTGGTGAAGGGAGATGAAGGGA	7	2copy	3	16098463	16098544	[-]	TTAGTGTAGGGTGGTGAAGGGAGATGAAGGGAGACTCTAGTTGCCACTCATTCCTTCCTCTCTCCTTCCCAAGGGTGCTGGC
P-m0144	3p	P-m0144-3p	PC-199	199	GTGTGTAGAGGAGGACAATG	25	1copy	1	3524195	3524271	[+]	AATCTGAGCTGTTGTCACCAGTTACAGGCTATGGCAGATGGCTTGCGGTGTGTAGAGGAGGACAATGGACAAGGAAT
P-m0324	3p	P-m0324-3p	PC-200	200	GTTAGGGTTCGGGTTAGGGT	6	1copy	8	3386801	3386886	[+]	CCTGGAGCCTTCCTGATCTCATCTCCAGCGCCACCTCCTCTTAGAAGCTTCCCTGGGTTAGGGTTCGGGTTAGGGTTAGCTGCAAG
P-m0012	5p	P-m0012-5p	PC-201	201	GTTATGATTGCTGGATGTATT	6	1copy	11	72866527	72866609	[+]	AAGGTACATTGTTATGATTGCTGGATGTATTGGTTGCTGACTACCAGCCAAAAGCGTTTCTGGCAATCTAGAGAATTTGCTCT
P-m0047	5p	P-m0047-5p	PC-202	202	GTTCAATTTGAAGAGAGTCGGC	6	1copy	13	92895816	92895897	[-]	TGGAGGCATAGTTCAATTTGAAGAGAGTCGGCTCATTCGTATGGCAGAAAAAGCAGAGTTGTAAGTTGTTTTGAAGCCTTAT
P-m0101	3p	P-m0101-3p	PC-203	203	GTTCTTGGTGATTGGAGTGGA	6	1copy	16	29892339	29892427	[+]	TTTAATTTGACCCTTCAGAGGGCAAGAGATTGTTGAGCGGTATTAATTGTGCAGTATTGTTCTTGGTGATTGGAGTGGATGAAATGTAC
P-m0188	5p	P-m0188-5p	PC-204	204	GTTGCCTCGTTGGATGGATT	6	1copy	2	40303970	40304061	[-]	GCCAAAGACTGTTGCCTCGTTGGATGGATTTTAAAATCTAAGTGATAATTGGAAAGAAACTTGGACTCATCTTGCCTGAGGTTCCTGGTGGA
P-m0057	5p	P-m0057-5p	PC-205	205	GTTGTGTTTATCAAAGTCGGA	8	1copy	14	143469991	143470066	[+]	GGGATGAGCTGTTGTGTTTATCAAAGTCGGAGGTTTCTGAGTGCGTCCGGCTGGAGAGAGCCTACGTCTTGCCCCA
P-m0073	3p	P-m0073-3p	PC-206	206	GTTGTTTGGAGTCGGGGAAA	7	1copy	15	72202724	72202809	[+]	TTGTGTTCCCTTCACTTTACTTGCAGAGAAGAGTTTGGCTTGGGTTTGATTGGATTGTTGTTTGGAGTCGGGGAAAGGAGGCACAG
P-m0152	3p	P-m0152-3p	PC-207	207	GTTTAGAGAGGAGGATGGCA	11	2copy	1	205214202	205214298	[+]	TTTCATCAGGTGATACCCTAATACTTACTCAGAAGATAATTTAGAGATATGGCTTGTTTAGATTATTGTTTAGAGAGGAGGATGGCAGATGGTGAGG
P-m0153	3p	P-m0153-3p	PC-207	207	GTTTAGAGAGGAGGATGGCA	11	2copy	1	205323097	205323193	[+]	TTTCATCAGGTGATACCCTAATACTTACTCAGAAGATAATTTAGAGATATGGCTTGTTTAGATTATTGTTTAGAGAGGAGGATGGCAGATGGTGAGG
P-m0353	5p	P-m0353-5p	PC-208	208	GTTTGGGATCTGAGGCCGCCC	5	1copy	9	39924788	39924883	[-]	AAGGAGCATGGTTTGGGATCTGAGGCCGCCCAGGTGGGAGCTAGGAGCCCAGTCTCTTCCGTCAGACGGCCCTAGATTCAAAACCCTGGCTGCCTG
P-m0100	3p	P-m0100-3p	PC-209	209	GTTTGGTGACCGAGGACGTT	5	1copy	16	8351334	8351401	[+]	GGCAGGAGTGGACTTTCTCATTTACCTTGGTGTCAGCAGTTTGGTGACCGAGGACGTTGACATAATGA
P-m0120	3p	P-m0120-3p	PC-210	210	GTTTTGAGATCGTGGGATGAAA	8	2copy	17	45158610	45158708	[-]	AATGATGGTTGTAAAGTTCTTTGATTACACAAATCACTAAATAATAGCATTTAATTATTTATAACGTGTTTTGAGATCGTGGGATGAAAGCTGTGGTGG
P-m0121	3p	P-m0121-3p	PC-210	210	GTTTTGAGATCGTGGGATGAAA	8	2copy	17	45374841	45374939	[-]	AATGATGGTTGTAAAGTTCTTTGATTACACAAATCACTAAATAATAGCATTTAATTATTTATAACGTGTTTTGAGATCGTGGGATGAAAGCTGTGGTGG
P-m0184	5p	P-m0184-5p	PC-211	211	GTTTTTCCTAGGATTGGCGGC	8	1copy	2	49822156	49822243	[+]	CCCCCGGATAGTTTTTCCTAGGATTGGCGGCTCGGGGTTCTCGATCAGGGACCAGAGAGCCGAAACCTCGAGGGCGGCTTCCGCGGGA
P-m0343	5p	P-m0343-5p	PC-212	212	TAAAGATTGTTGGTATGTTC	11	2copy	9	32316178	32316273	[+]	TCTAGGACTTTAAAGATTGTTGGTATGTTCCTTTCCGAAGTCTTGATGGAGAGGGTCTGCCTTCTGCATTCTTTAAAAAGATATAATTGACTAGGT
P-m0352	5p	P-m0352-5p	PC-212	212	TAAAGATTGTTGGTATGTTC	11	2copy	9	32404478	32404573	[-]	TCTAGGACTTTAAAGATTGTTGGTATGTTCCTTTCCGAAGTCTTGATGGAGAGGGTCTGCCTTCTGCATTCTTTAAAAAGATATAATTGACTAGGT
P-m0226	5p	P-m0226-5p	PC-213	213	TAACATAGATTAGAGGACACA	7	1copy	4	34986836	34986928	[+]	TCTGCTAAGGTAACATAGATTAGAGGACACAGATTTTAAGAAAACTTGGTATTCTTAGATGGTTTTGAATTGATGGGATATATAGTTGGCAGT
P-m0102	3p	P-m0102-3p	PC-214	214	TAATAAAAGCGTCGGGAGAAA	5	1copy	16	30507472	30507554	[+]	CGACTACAACTTCTCTTCCTGGTGTTAGATTATGACTTTCAGGAAAAGGAGGTAATAAAAGCGTCGGGAGAAAGGTATTTGTC
P-m0013	3p	P-m0013-3p	PC-215	215	TAATTATGCTGGATCGGTGGC	5	1copy	11	737093	737166	[-]	GAGGTGTTCTAGTTTTCGGATGGCACCTGATTGGCAAAAAAGCTAATTATGCTGGATCGGTGGCTAGCAAACCT
P-m0258	5p	P-m0258-5p	PC-216	216	TACAGTTAGATCGGGATGGT	14	1copy	5	8813019	8813107	[-]	GGCGTGTGTGTACAGTTAGATCGGGATGGTCACGTGTTCTGCATGGGAGCATGGAAACTCACTTGGGCTTGATACTGCCCATACTTTCT
P-m0064	3p	P-m0064-3p	PC-217	217	TAGAGGGATCTGAGGAGGACA	13	1copy	14	93320998	93321095	[-]	ATCTGAGAATGTCCATTCTTGAAATTTCTAGACGAAGTCTTTGGATTTTGGAGGCCATTTTGCTATCTAGAGGGATCTGAGGAGGACAGAGCTCCAAG
P-m0280	5p	P-m0280-5p	PC-218	218	TAGCTGCGAGGGTCGGGGGGGA	6	1copy	6	5902249	5902342	[-]	GCCTTTGATGTAGCTGCGAGGGTCGGGGGGGAGGGGTGCTTTGGTCTCCTGTCTTCTCTCCCCAAAGCCAGACAGATGGCGAGTTTGAAAGGCT
P-m0063	3p	P-m0063-3p	PC-219	219	TAGGTGTTGATCGGGAAGGA	5	1copy	14	86392336	86392431	[-]	TGCTTGGAGCTATGTCATCTGGAGAAAAAAACTTAAGGCTTCAGAGGGATTCTAATGTTGGGGATTTAGGTGTTGATCGGGAAGGAGAATCTTGGT
P-m0086	3p	P-m0086-3p	PC-220	220	TATAAGATATGAGGACAATGC	7	1copy	15	108192035	108192126	[-]	TTAAACTCTAGTATTGGATTCATATGTTATATATAACTTTTCTACCACATAATCAAGGCTATATAAGATATGAGGACAATGCTGTATGATTA
P-m0010	3p	P-m0010-3p	PC-221	221	TATATTTAGTAGTCGTTGGC	9	1copy	11	42682892	42682963	[+]	GGGGGAGTGGGGTAAGTTGCTGCTAAATATATGTTACCAGCATATATTTAGTAGTCGTTGGCCCATATAAGA
P-m0359	5p	P-m0359-5p	PC-222	222	TATCTGCAGGAGATTGTTGG	5	1copy	9	124793233	124793306	[-]	CAACTGGGCTTATCTGCAGGAGATTGTTGGGCCTCACCCCACAGGCCTGTAATAAGGGGGTGCTTGCCCATCTT
P-m0055	3p	P-m0055-3p	PC-223	223	TATGCAGAAGTTCGTTGGTT	7	1copy	14	89011533	89011616	[+]	ATGAGGGGAGCAGTCCCCTGGCTGAGGGACAGCTGGTGTGCAAAGTTTTCTGTATATGCAGAAGTTCGTTGGTTGGGTCTTTAC
P-m0031	5p	P-m0031-5p	PC-224	224	TATGCTGCCATGGGTTGTTGGGC	5	2copy	12	24446223	24446306	[-]	GACGACAACATATGCTGCCATGGGTTGTTGGGCTAAATAAGACCGTGAAATGCCTAACCCAGGGCTTGGCACCAAGTAAGCGAA
P-m0032	5p	P-m0032-5p	PC-224	224	TATGCTGCCATGGGTTGTTGGGC	5	2copy	12	24517192	24517275	[-]	GACGACAACATATGCTGCCATGGGTTGTTGGGCTAAATAAGACCGTGAAATGCCTAACCCAGGGCTTGGCACCAAGTAAGCGAA
P-m0149	3p	P-m0149-3p	PC-225	225	TATTATCAGATCGTAGTGGAA	7	1copy	1	143119616	143119708	[+]	TGGTCTGCTTACTGAGAAGCTGCATTTGATAAAGAGTATGAGAATCTCGTTGAAGTTCAATATATTATCAGATCGTAGTGGAAGAGGAGAATA
P-m0062	3p	P-m0062-3p	PC-226	226	TATTGATTGTATGGATGACT	15	1copy	14	68329941	68330037	[-]	TGGAGCTATGTTTACTTTGTTCATCACTATATAATCAGAAGCTTGTACATAGTTATTGCTGAGTGAATATTGATTGTATGGATGACTACTCTCCTTG
P-m0109	3p	P-m0109-3p	PC-227	227	TATTTATAGCATCGTCTGGT	6	1copy	16	72911766	72911861	[+]	TAGCAGCTGAGCACACACAGGCTGGGAAAACAAGGGATGCGCTGGCGGAATATTTATTCCTGCCCTTATTTATAGCATCGTCTGGTTCAGAATCAG
P-m0084	5p	P-m0084-5p	PC-228	228	TATTTGATTGCACGGATGAGA	8	1copy	15	8331175	8331261	[-]	GAATAACATCTATTTGATTGCACGGATGAGAGTCTGGTCCATTATTATTAATTTGCCTTCTCTCCAGCCATTAAGTGACTGCTCCTT
P-m0295	5p	P-m0295-5p	PC-229	229	TCACTATTTAGGTCGTTGGGT	18	1copy	7	10289648	10289725	[+]	TTAAAGGACATCACTATTTAGGTCGTTGGGTTATAGGTGGGTGATGGAGCAATGGCCGTGGGTGGAGTGGTCCAGGAA
P-m0148	5p	P-m0148-5p	PC-230	230	TCAGGTGAATGTCGGATATC	16	2copy	1	134434943	134435014	[+]	TGAAACCTGCTCAGGTGAATGTCGGATATCTGCCAAAAGCAGGTATTAAAGAGATACCGGAGTCAGGAAGAG
P-m0167	5p	P-m0167-5p	PC-230	230	TCAGGTGAATGTCGGATATC	16	2copy	1	134356063	134356134	[-]	TGAAACCTGCTCAGGTGAATGTCGGATATCTGCCAAAAGCAGGTATTAAAGAGATACCGGAGTCAGGAAGAG
P-m0161	3p	P-m0161-3p	PC-231	231	TCATATTTGAGTTGGACGCAT	7	1copy	1	4731273	4731365	[-]	CACGGATTGCAGCTGCAGCTCAGATTCGATTCCTGGCCCAGAAACTTCCATATGGCATAGTATCATATTTGAGTTGGACGCATGTTTTTATTG
P-m0240	5p	P-m0240-5p	PC-232	232	TCATGATTCGTCTGGGCATC	10	1copy	4	81983988	81984061	[-]	AAACTGCCCCTCATGATTCGTCTGGGCATCTCCAACCAAGACGGTGACATGCCTGCTCTCATGGTGGGCAACGT
P-m0220	5p	P-m0220-5p	PC-233	233	TCATTTTAGTCGGTTTTCAA	5	1copy	3	101371908	101371993	[-]	AGAGAGGTGTTCATTTTAGTCGGTTTTCAAAAGAGGTGGCTGCCTTGGTTTGGGGATTCAGCTATCAAATGAAGTAAATCTGCTCC
P-m0218	3p	P-m0218-3p	PC-234	234	TCCAGGAGCCGGGTCCCAGGG	5	1copy	3	74932500	74932572	[-]	GAGTGCCATTCCCTGGGAACGTGCTCCTAGCGCCGCAGGAGGTCCAGGAGCCGGGTCCCAGGGAAGGACACAC
P-m0030	5p	P-m0030-5p	PC-235	235	TCCCCGAGGAGATCTGTTGGC	7	1copy	12	22234502	22234594	[-]	GCCGTCGCCCTCCCCGAGGAGATCTGTTGGCTCCTGGAAGGTAACGCCCCGTCCGCCCGGGCGCCGCCGACCCCGCCGGGAGGCGCACGTGCC
P-m0262	5p	P-m0262-5p	PC-236	236	TCTAAGTCATAGAGGGCGGA	5	1copy	5	73174141	73174232	[-]	TATAACTGTATCTAAGTCATAGAGGGCGGAGAAAGCAACTAGTCGACCCAAAGGGCAATCCACCACTCTGTTGATGTATAGGAACAAATAAT
P-m0334	3p	P-m0334-3p	PC-237	237	TCTAGAGGAGATCGTGGGGGA	11	1copy	8	24988916	24989008	[-]	CACGAGATGTCCTTTTCTTTTCCTCTGGGACAGGGCCAAAGGGCCCATCTTCACAAACTGGCTCTAGAGGAGATCGTGGGGGAAGCTCTCCCA
P-m0307	3p	P-m0307-3p	PC-238	238	TCTAGCATCGAGCACCCGCCT	15	1copy	7	4013885	4013972	[-]	CAGGAAGTGGGTGGGTGCTCGATGCTAGATGGGCACAGACAATGGTAATAAATAACATCTAGCATCGAGCACCCGCCTACTAACTGGC
P-m0287	5p	P-m0287-5p	PC-239	239	TCTCAGAGATCAGAGGAAGCCA	12	1copy	6	63050907	63050986	[-]	ATTAGGAACATCTCAGAGATCAGAGGAAGCCAGCACGGTGTGAAAGAGCTGCTCTGTGGGCTCCGGGTTTTATTCCATCG
P-m0158	3p	P-m0158-3p	PC-240	240	TCTGAGAAGAGTCGTCTGGA	5	1copy	1	284678471	284678543	[+]	CAGGTGCAGTTTCAACATCTCGCCTCAGAGACTCTCAGCCCTTTCTGAGAAGAGTCGTCTGGAAAAATCTCCT
P-m0338	3p	P-m0338-3p	PC-241	241	TCTGTGAACTAGAAACCTCTGG	35	1copy	8	97945310	97945390	[-]	TACACAGCTTTCCAGAGGTTTCCAGCTTATAGGATATTCATATGGTAGTTCTGTGAACTAGAAACCTCTGGAAAGTGGTGT
P-m0050	3p	P-m0050-3p	PC-242	242	TCTTGGATGGTTTGGATGATT	8	1copy	13	116310147	116310244	[-]	TTAGGGGACATAGTCCAAACCATTCCACTAATTTGAGTGGCACTATGTAATACATTGAATCAGAGTCTCTTGGATGGTTTGGATGATTCAGGAATGTG
P-m0096	3p	P-m0096-3p	PC-243	243	TCTTTGACTGTTGGATGTTA	13	1copy	15	132511692	132511784	[-]	TCTGAAAGTGTGTGATTCTAAAATTCAGTGTTCCCTAAGTGCAAAGCTCTGAAAATCTGGGAATCTTTGACTGTTGGATGTTAAGAATTCAGG
P-m0114	5p	P-m0114-5p	PC-244	244	TGAACCCAGATCGGCCCGGG	34	8copy	17	64296315	64296398	[+]	CACTAGGGCCTGAACCCAGATCGGCCCGGGGTCCTTTGTGTGCAGGCACGCCCCCCTGGGTCTCACTGTGTCCAGGCCACAGCA
P-m0115	5p	P-m0115-5p	PC-244	244	TGAACCCAGATCGGCCCGGG	34	8copy	17	64307436	64307519	[+]	CACTAGGGCCTGAACCCAGATCGGCCCGGGGTCCTTTGTGTGCAGGCACGCCCCCCTGGGTCTCACTGTGGCCAGGCCACAGCA
P-m0125	5p	P-m0125-5p	PC-244	244	TGAACCCAGATCGGCCCGGG	34	8copy	17	64281212	64281295	[-]	CACTAGGGCCTGAACCCAGATCGGCCCGGGGTCCTTTGTGTGCAGGCACGCCCCCCTGGGTCTCACTGTGGCCAGGCCACAGCA
P-m0126	5p	P-m0126-5p	PC-244	244	TGAACCCAGATCGGCCCGGG	34	8copy	17	64283730	64283813	[-]	CACTAGGGCCTGAACCCAGATCGGCCCGGGGTCCTTTGTGTGCAGGCACGCCCCCCTGGGTCTCACTGTGGCCAGGCCACAGCA
P-m0127	5p	P-m0127-5p	PC-244	244	TGAACCCAGATCGGCCCGGG	34	8copy	17	64287523	64287606	[-]	CACTAGGGCCTGAACCCAGATCGGCCCGGGGTCCTTTGTGTGCAGGCACGCCCCCCTGGGTCTCACTGTGTCCAGGCCACAGCA
P-m0128	5p	P-m0128-5p	PC-244	244	TGAACCCAGATCGGCCCGGG	34	8copy	17	64289110	64289193	[-]	CACTAGGGCCTGAACCCAGATCGGCCCGGGGTCCTTTGTGTGCAGGCACGCCCCCCTGGGTCTCACTGTGGCCAGGCCACAGCA
P-m0130	5p	P-m0130-5p	PC-244	244	TGAACCCAGATCGGCCCGGG	34	8copy	17	64378671	64378754	[-]	CACTAGGGCCTGAACCCAGATCGGCCCGGGGTCCTTTGTGTGCAGGCACGCCCCCCTGGGTCTCACTGTGGCCAGGCCACAGCA
P-m0131	5p	P-m0131-5p	PC-244	244	TGAACCCAGATCGGCCCGGG	34	8copy	17	64382469	64382552	[-]	CACTAGGGCCTGAACCCAGATCGGCCCGGGGTCCTTTGTGTGCAGGCACGCCCCCCTGGGTCTCACTGTGGCCAGGCCACAGCA
P-m0263	3p	P-m0263-3p	PC-245	245	TGACCTCTGGTCTCCCGCCCTG	10	1copy	6	243479	243553	[+]	CCTGCGGGTGGTGTGGGGGAAGGCAGGGGTGCGGCCTCCAGCCTGACCTCTGGTCTCCCGCCCTGCTGCCTTCGG
P-m0261	3p	P-m0261-3p	PC-246	246	TGAGAAGTGGGTCGTGGGGT	6	1copy	5	65114608	65114704	[-]	ACAACCAGCTCTCCCTGTGGGCCGGCTGCAGCTCATCTCCGCTGGAGGAAAACTTCCTGGCAGCACGTGAGAAGTGGGTCGTGGGGTGGGGGGGGGG
P-m0038	5p	P-m0038-5p	PC-247	247	TGATGGAAGTCGATTGTTGGC	8	1copy	13	58940195	58940273	[+]	CTTGTTGCCCTGATGGAAGTCGATTGTTGGCTGCTATGTCTCACTGTGCTCTAGCAGTGGCCTCCTGGGTTGTGGAAGA
P-m0192	5p	P-m0192-5p	PC-248	248	TGATGTGCAGCTGATTGTTGGGC	6	1copy	2	118479801	118479888	[-]	CCTGAGCACTTGATGTGCAGCTGATTGTTGGGCAGTAGTTGAGCATGAGCCTACTTTTCCAGCAGTTTCTGAGTTAGTGTGACTTTCA
P-m0364	5p	P-m0364-5p	PC-249	249	TGCATCAAAGTCGTCGGGGATC	9	1copy	X	86225969	86226059	[+]	CTAGGCTAGCTGCATCAAAGTCGTCGGGGATCACATCGTAACCCTGGCCAGAGCTTTTGGACGTGGGATCCGACTTGGTCCGGGGCCTGGT
P-m0111	5p	P-m0111-5p	PC-250	250	TGCCTGATCTTCGGACACCA	7	1copy	16	24448294	24448390	[-]	TCCGGAGCCGTGCCTGATCTTCGGACACCAAGTGGAAATCCATGCATTTCACTGTAGGACCCTAGTTTCTGGAAGTTGAGGCAATATTTGGCCTGTG
P-m0340	3p	P-m0340-3p	PC-251	251	TGCCTGGATCAGAGGAGGAAA	10	1copy	8	116694724	116694821	[-]	AGGACCTGGAATCATCTGCCCTCGTTCACAGGCAGAAATTTTGAAAACAAGTTGTTCTCGCCCATCCTGCCTGGATCAGAGGAGGAAAACAGATTCAT
P-m0016	5p	P-m0016-5p	PC-252	252	TGCCTGTGTAGGCCGTCTGGA	5	1copy	11	2400571	2400668	[-]	CTTAGGAGCGTGCCTGTGTAGGCCGTCTGGAGGTGTGTAGGTTTGCACCGTCCACTCTGGGCTCGTGGGCAGGTGAAGGTGGGTGTTCAGCCTGCAGA
P-m0095	3p	P-m0095-3p	PC-253	253	TGCTCAGGGGGTCAGTGGGGC	10	2copy	15	132459717	132459791	[-]	TGCAGAAGATGCCCATACCGAGCCCTGGTGGAGGCAGCCGGTCTTGCTCAGGGGGTCAGTGGGGCTTAGAAACAG
P-m0098	3p	P-m0098-3p	PC-253	253	TGCTCAGGGGGTCAGTGGGGC	10	2copy	15	132688618	132688692	[-]	TGCAGAAGATGCCCATACCGAGCCCTGGTGGAGGCAGCTGGTCTTGCTCAGGGGGTCAGTGGGGCTTAGAAACAG
P-m0301	3p	P-m0301-3p	PC-254	254	TGCTCGAGACGTCGGATGTGC	18	2copy	7	58599206	58599289	[+]	AATGTTTGGTAGCGAACTGATTCCAGCGCCCAGGTCAAGTTCACAGCGGTCCCTGCTCGAGACGTCGGATGTGCCCCAGAAACC
P-m0322	3p	P-m0322-3p	PC-254	254	TGCTCGAGACGTCGGATGTGC	18	2copy	7	136338049	136338132	[-]	AATGTTTGGTAGCGAACTGATTCCAGCGCCCAGGTCAAGTTCACAGCGGTCCCTGCTCGAGACGTCGGATGTGCCCCAGAAACC
P-m0232	5p	P-m0232-5p	PC-255	255	TGCTGATCAGTGCGGATGTCT	12	1copy	4	88941400	88941474	[+]	ACCCTAAGTGTGCTGATCAGTGCGGATGTCTAGCTCAAATAGAACACATGAGTAAGATGAGTAAGAGCAAGGGTT
P-m0066	5p	P-m0066-5p	PC-256	256	TGCTGGGGACCGTCCGACGACA	5	1copy	14	128190890	128190987	[-]	GAGCAGCTGGTGCTGGGGACCGTCCGACGACAGATGAGCACTGATTGGATTGAGCACTCACCGTGTGTAAGACACTGTGCCAGGCGCCTTATATGTAC
P-m0133	5p	P-m0133-5p	PC-257	257	TGCTGGGTTGGGCGTCGGAC	5	1copy	18	47646007	47646098	[+]	GGCCAGGATGTGCTGGGTTGGGCGTCGGACTTTGATTACGGGGGAGTGAGGAGCCCTGAGGTGGCACGTGGGAGCCGAAGGCACCCCTGGAT
P-m0138	5p	P-m0138-5p	PC-258	258	TGCTTCTTCTGATTGTTGGT	7	1copy	18	18683540	18683614	[-]	ACCAAATCCTTGCTTCTTCTGATTGTTGGTTGTATAACAGGGCTGGCATGGGTCAGGGGGAGGGGGCTTCTAGGA
P-m0272	5p	P-m0272-5p	PC-259	259	TGCTTGCAGATCTGTGGACATC	8	1copy	6	61226783	61226865	[+]	TCTCTCTGTGTGCTTGCAGATCTGTGGACATCTGATTACTTCAAGCTTACCAGTGTCTAGGATTTTAGGACTTGGGATGGGAG
P-m0045	5p	P-m0045-5p	PC-260	260	TGGAAATCTAGATCGGGAGGC	12	1copy	13	63974072	63974145	[-]	ACCTTTCTTTTGGAAATCTAGATCGGGAGGCAATTCAGTTGTCACCCAGGACCCTAGATTCCCTCTGCCATTAA
P-m0067	3p	P-m0067-3p	PC-261	261	TGGCACCAGCACTGGCGGTGGC	371	1copy	14	132838849	132838924	[-]	TGAGCCCGGCGCTGGCAGTGTTGGTGGCACTCGTGTGGTGGCAGTGGCACCAGCACTGGCGGTGGCGGTCGCACCA
P-m0253	3p	P-m0253-3p	PC-262	262	TGGGATCGGGATCGTGGGAC	11	1copy	5	44486400	44486495	[+]	CATCTCCTTGGCTTCTTTTCTTCCAGAAACCTCCACCTCCCGCCTCCTTCCGACCACATTAGAACCTGGGATCGGGATCGTGGGACCAAATTTGCT
P-m0315	5p	P-m0315-5p	PC-263	263	TGGGATCTGAGGACAGAAGGCGGA	6	1copy	7	33706177	33706277	[-]	GGCGTCTTCTTGGGATCTGAGGACAGAAGGCGGAGATGGGTCATCCTTCCTATGGGGTCCAAATGCTGCAGTGCTGGGCACTCAGATGCTCTGAATCTCAG
P-m0310	3p	P-m0310-3p	PC-264	264	TGGGATTGTAGATGGCAGGCTT	5	1copy	7	11771962	11772058	[-]	AAAAGCCTTGGATGCCTGCCGAGTTGCTGTTTAGTTTATTGCTTTAGCAAAGCGGAGTTTGGAGGTGGGATTGTAGATGGCAGGCTTTGGGAGAAAT
P-m0333	5p	P-m0333-5p	PC-265	265	TGGTTGATCAGAAGGTGCACT	5	1copy	8	19707488	19707574	[-]	AGGCCAGAGATGGTTGATCAGAAGGTGCACTTTAGCAAAGGAAACTTGTAGTTCATCTGAATATTTATCTTTGACAAAGAATGGCTG
P-m0039	3p	P-m0039-3p	PC-266	266	TGTAGGGATCAGCTGTCGGT	8	1copy	13	62340509	62340599	[+]	CCAGGAGACTGTCAGTTGCCTGCCTGCCATGAATCCTGCTGTGAGGAGGGCGTGTTGGAGGTGTAGGGATCAGCTGTCGGTCAACTCCATA
P-m0177	5p	P-m0177-5p	PC-267	267	TGTCCTCTGCAGATTGTTGGGC	6	1copy	1	279385113	279385191	[-]	TTTGTGTGCTTGTCCTCTGCAGATTGTTGGGCTGAGGAAATAGATCCTGACCCCCACAAAGCTAGAGACAACAGTGAAT
P-m0023	5p	P-m0023-5p	PC-268	268	TGTCTAGGCCGTCGGGGAGT	12	2copy	12	51855025	51855094	[+]	ACTGCAGGGCTGTCTAGGCCGTCGGGGAGTGGGGGCGGTGCACGCAACGGTCAGCGGGCAGGTGTGTGGC
P-m0034	5p	P-m0034-5p	PC-268	268	TGTCTAGGCCGTCGGGGAGT	12	2copy	12	51791070	51791139	[-]	ACTGCAGGGCTGTCTAGGCCGTCGGGGAGTGGGGGCGGTGCACGCAACGGTCAGCGGGCAGGTGTGTGGC
P-m0009	5p	P-m0009-5p	PC-269	269	TGTGAGGTTCGTTCGGGGACT	5	1copy	11	23815602	23815679	[+]	AGGGGGTGTCTGTGAGGTTCGTTCGGGGACTGGAATTGATGGACGGTGCTACTGAAGGGGCTGTGGCGGGCGTGCAGG
P-m0264	3p	P-m0264-3p	PC-270	270	TGTGCCTTGCGAGCGGTCCCTCC	4	1copy	6	243573	243655	[+]	GCCTGGGTCCTTTGGGACGCAGCAGGCATTCTCGCTTTGCCGCCTTGGCGTGTGCCTTGCGAGCGGTCCCTCCCCAAAGTGGG
P-m0246	5p	P-m0246-5p	PC-271	271	TGTGGAGTGACTGTCAGATGC	2	1copy	4	99530694	99530780	[-]	CCAGAGGCAATGTGGAGTGACTGTCAGATGCAGCCATCAGAATAGGTGATTTGGCTGAACTGTCATACTCCCACATCCTCCACCAGG
P-m0134	5p	P-m0134-5p	PC-272	272	TGTGGATACGGAAGGGATGCTT	5	1copy	18	1354276	1354374	[-]	CGTCACGCTCTGTGGATACGGAAGGGATGCTTCAGGGCAGCATCTGCTCCCTGGCTCCCCTCTTTGTCCCAGCTGTCACGGTCCCATCAGGGACGTGGC
P-m0132	3p	P-m0132-3p	PC-273	273	TGTGGTCTCGGTCGGATGAGT	6	1copy	18	4479715	4479804	[+]	GAGAACAAACACTCGAGCAGTGATTCGAGTGAGGCCATCCTTGGGCCGCTCAGGTTCCCTGTGGTCTCGGTCGGATGAGTGACCCCTGCG
P-m0099	3p	P-m0099-3p	PC-274	274	TGTGTATAGAGTTGGAGTGT	7	1copy	15	132718745	132718819	[-]	GCTGGTTGGTAGGTACGTTGCACCTGTTTGTATTCATGGTTTGGATGTGTATAGAGTTGGAGTGTTACCAGCTAG
P-m0059	5p	P-m0059-5p	PC-275	275	TGTGTATTGGATTGGATGTA	5	1copy	14	26158980	26159074	[-]	GGTGTGTGTGTGTGTATTGGATTGGATGTATAGTTCCCTATTCTATACAGCGGGATCTTATTGCTTATCCACTCCAAATGCATTAGTTTGCATCT
P-m0058	5p	P-m0058-5p	PC-276	276	TGTGTGTGATCGTTAATGTGC	32	1copy	14	10935643	10935721	[-]	CATTCCCTCCTGTGTGTGATCGTTAATGTGCTGTAAAAATACATTACCCAGATTCCGCGATCTCTACAGGGTGTGATTA
P-m0210	5p	P-m0210-5p	PC-277	277	TGTGTGTTCTGTCGGATGAGC	22	2copy	3	90995901	90995981	[+]	CTTAGGAGTCTGTGTGTTCTGTCGGATGAGCTGCTGAGTACAAGAATGTTCTGGGGAAGGGGCAGCAGAGGCGTGTTAGGG
P-m0219	5p	P-m0219-5p	PC-277	277	TGTGTGTTCTGTCGGATGAGC	22	2copy	3	90851670	90851750	[-]	CTTAGGAGTCTGTGTGTTCTGTCGGATGAGCTGCTGAGTACAAGAATGTTCTGGGGAAGGGGCAGCAGAGGCGTGTTAGGG
P-m0267	3p	P-m0267-3p	PC-278	278	TGTTATACAGATCGTTACACAG	6	1copy	6	3332691	3332780	[+]	AGCCAGTCCAGTGTCTGGCACTCTCTGTTAATATTTGCCAAGTGAATAAACCAAAAGATGTTATACAGATCGTTACACAGAATATTTGGC
P-m0326	3p	P-m0326-3p	PC-279	279	TGTTCAGAGATCTAGGACACC	9	3copy	8	16900884	16900975	[+]	CGTCTACTCAGCTGGAGTCCAGGCTCACTGAGAACAGGGATGGTGGTGTTCCTGTTTCACATGTTCAGAGATCTAGGACACCTGAGAATCTT
P-m0331	3p	P-m0331-3p	PC-279	279	TGTTCAGAGATCTAGGACACC	9	3copy	8	16622342	16622433	[-]	CGTCTACTCAGCTGGAGTCCAGGCTCACTGAGAACAGGGATGGTGGTGTTCCTGTTTCACATGTTCAGAGATCTAGGACACCTGAGAATCTT
P-m0332	3p	P-m0332-3p	PC-279	279	TGTTCAGAGATCTAGGACACC	9	3copy	8	17038206	17038297	[-]	CGTCTACTCAGCTGGAGTCCAGGCTCACTGAGAACAGGGATGGTGGTGTTCCTGTTTCACATGTTCAGAGATCTAGGACACCTGAGAATCTT
P-m0124	3p	P-m0124-3p	PC-280	280	TGTTCCGAGATTGGGCTGGC	80	1copy	17	64239209	64239282	[-]	CCTGTGCATCCTGCATCAATAGAGCCATGCCCTTCTTTAGGGCATGTTCCGAGATTGGGCTGGCCATTTGCCAG
P-m0170	5p	P-m0170-5p	PC-281	281	TGTTGGATCGAATGGATGGATG	8	1copy	1	195116523	195116603	[-]	TCCTCAGGCTTGTTGGATCGAATGGATGGATGGTGTAGCATAGTTTTGTGATACTATGTACCCCTGGTCCCACACCAGGGC
P-m0162	5p	P-m0162-5p	PC-282	282	TGTTGGGACTGTGTTTGGCATC	13	1copy	1	11429665	11429734	[-]	GTCTCATAGATGTTGGGACTGTGTTTGGCATCTCCATACCCTGGCTGGGCACCTGCTTATACATCAGGCT
P-m0174	3p	P-m0174-3p	PC-283	283	TGTTGGTCGGATGGATGGAT	8	1copy	1	248951258	248951349	[-]	TGGGGGTTCTAAATTGTCTTCTGACTAGCACAGGGCATGGAATATAGTAGGTGCTTGGAAAGTGTTGGTCGGATGGATGGATGGATGGATGG
P-m0209	3p	P-m0209-3p	PC-284	284	TGTTGTGATCTTGGATGTGT	5	1copy	3	81150697	81150783	[+]	ATGATGCAAACTGATTCTTGGGATTGCACCATGAGACATTTTGAACTTGGTGGGACATGTTGTGATCTTGGATGTGTTTTTTTTCTC
P-m0336	5p	P-m0336-5p	PC-285	285	TGTTTAGATCTGTCAGACATACT	7	1copy	8	52225926	52225996	[-]	AACCAAGACATGTTTAGATCTGTCAGACATACTAGTTTTAGGAAATTTGGGGGACTAGACATCTCTGTATA
P-m0183	3p	P-m0183-3p	PC-286	286	TGTTTGGACAGGTCGGGAGGC	8	1copy	2	46236230	46236301	[+]	ATCAAGTGTCCCTCCCAGGGCTTTGGAAGGGGGTATCTTTGTGTTTGGACAGGTCGGGAGGCGGGGCCTGGG
P-m0093	3p	P-m0093-3p	PC-287	287	TGTTTTGATAGAGGATTTGATT	5	1copy	15	132253195	132253288	[-]	TCCTCATGGCCACTATATCAGGTTCTTCATCAGGGACCCATAATGGGAACTCTCGTTAGAAATGTTTTGATAGAGGATTTGATTTGTATGATAA
P-m0356	5p	P-m0356-5p	PC-288	288	TTAAAAGATTCGTCGGAAGCC	9	2copy	9	106702405	106702497	[-]	TGCCTGAGTCTTAAAAGATTCGTCGGAAGCCTACCTTCCTGCTGAACAGCATTGGCGACGGCTTTCTTGACCCTTCCAGACCTCACGACGGCC
P-m0357	5p	P-m0357-5p	PC-288	288	TTAAAAGATTCGTCGGAAGCC	9	2copy	9	106732654	106732746	[-]	TGCCTGAGTCTTAAAAGATTCGTCGGAAGCCTACCTTCCTGCTGAACAGCATTGGCGACGGCTTTCTTGACCCTTCCAGACCTCACGACGGCC
P-m0241	3p	P-m0241-3p	PC-289	289	TTAGTGATCATGAGGATATGTTC	5	1copy	4	91717356	91717447	[-]	ACATACCCCAAATAGTGTCTTCTTGCACCATTATGATTTTGTGTTAATTCTCAGGGAGTTTAGTGATCATGAGGATATGTTCTGTCGTATTT
P-m0237	3p	P-m0237-3p	PC-290	290	TTCCACAGGTGATTGTTTGG	5	1copy	4	36214334	36214430	[-]	CAAAAATATTCCAGCAAATTCATGTGATTGGAGAACTGGGCTACTTAGTAGGGATAAAAATGAAGTTTTCCACAGGTGATTGTTTGGGAAGCAGACA
P-m0227	5p	P-m0227-5p	PC-291	291	TTCCTGAGTCGGACTGGGCT	74	1copy	4	52969015	52969092	[+]	GGCTCCGGGGTTCCTGAGTCGGACTGGGCTGCGGAGCGTCTACACGCACCCCATCCCCCTCCGGAGCGCTGAGGCTGG
P-m0363	3p	P-m0363-3p	PC-292	292	TTGAAAAGGATCGGTTGGAAGACT	12	1copy	X	40611609	40611688	[+]	TTGTGTGGTACAGTTGGTATCTGATCAGAGTCCTGTCTTCAGTACTTTGAAAAGGATCGGTTGGAAGACTTAAAATAGGT
P-m0119	3p	P-m0119-3p	PC-293	293	TTGAAATAGAGTCGGACCTC	5	1copy	17	44639561	44639653	[-]	AAAAGCCTCAGTAGGTTCAGAGCCAGTTTCAAATGTCTGTGATGTTTTTCAGTGCTAGTGACTTTGAAATAGAGTCGGACCTCAAAAAGTTCA
P-m0319	5p	P-m0319-5p	PC-294	294	TTGCCCGAGAGCTTGGACCGC	14	1copy	7	108120883	108120963	[-]	GGCCTTTCTCTTGCCCGAGAGCTTGGACCGCGCGTTGCAGTGGGGTGACGCGAGGTTCAGCCCGGGCCTCCTCGAAGGCTG
P-m0033	5p	P-m0033-5p	PC-295	295	TTGGTTAGAGTCGGGGGAAA	7	1copy	12	51719404	51719488	[-]	CTCTATGGTTTTGGTTAGAGTCGGGGGAAAGAGATAAAAGAGTTATTTGTGGTTTTTCCATGAAGTTGAACCCCAAAGCCAGAGC
P-m0052	3p	P-m0052-3p	PC-296	296	TTGTTTTGGTCGGGAGGGTGACC	7	1copy	14	13929322	13929420	[+]	ATTACAGATGTGGGGGAATAACTCCTTCTGAGACATGCACCATAATCTTGAACGTTGGCAGCATCTTTGTTTTGGTCGGGAGGGTGACCCAGAAAGTGA
P-m0286	5p	P-m0286-5p	PC-297	297	TTTAATCAAGGTCGGATGAAG	10	1copy	6	47861287	47861375	[-]	TTAATTTTCTTTTAATCAAGGTCGGATGAAGTAAATTGGTGCGGTTCTGCAGCCCTTCATTTTCCGTCTTTGCAGTGATGCAAAACAAA
P-m0065	3p	P-m0065-3p	PC-298	298	TTTATGGTCGAGCGGGTATT	6	1copy	14	113847647	113847719	[-]	CTAAGGAGTTATATGGCTGGCACCAGAAGAAGAAAAATTGATCTTTATGGTCGAGCGGGTATTTCTGCCTTTG
P-m0037	5p	P-m0037-5p	PC-299	299	TTTGCTCTGCTCCTGCCACATG	7	2copy	13	25139231	25139307	[+]	ACTCTCCTGTTTTGCTCTGCTCCTGCCACATGCATGTCATAAGGAGAGTGTGACAGGCCAGGGCAGTTCAAGAGGGG
P-m0041	5p	P-m0041-5p	PC-299	299	TTTGCTCTGCTCCTGCCACATG	7	2copy	13	25342519	25342595	[-]	ACTCTCCTGTTTTGCTCTGCTCCTGCCACATGCATGTCATAAGGAGAGTGTGACAGGCCAGGGCAGTTCAAGAGGGG
P-m0264	5p	P-m0264-5p	PC-300	300	TTTGGGACGCAGCAGGCATTC	6	1copy	6	243573	243655	[+]	GCCTGGGTCCTTTGGGACGCAGCAGGCATTCTCGCTTTGCCGCCTTGGCGTGTGCCTTGCGAGCGGTCCCTCCCCAAAGTGGG
P-m0269	5p	P-m0269-5p	PS-1	301	ACTCAAACTGTGGGGGCACTTT	14	2copy	6	40022192	40022269	[+]	AGCCTGTGGTACTCAAACTGTGGGGGCACTTTCTGGTCTAGGGAGGGAAGTGCCGCCATTTTTTGAGTGTTACCGATT
P-m0176	3p	P-m0176-3p	PS-2	302	ACTGGACTTGGAGTCAGAAGT	33	1copy	1	266903594	266903670	[-]	TTGAGCTACATTTGCTTGCGTTCTCTAAGTGTCTGGCTGAAAACGCACTGGACTTGGAGTCAGAAGTTGAGGTTCCT
P-m0370	3p	P-m0370-3p	PS-3	303	ACTGTAGTGTGGGCACTTCCAGT	4	2copy	X	108178748	108178828	[-]	CCGGCAGTACCAAAGTGCTCACAGTGCAGGTAGGTTTTGCATTACTCTACTGTAGTGTGGGCACTTCCAGTACTCTTGGAT
P-m0180	3p	P-m0180-3p	PS-4	304	AGAATTGTGGCTGGACATCT	11	2copy	1	283451019	283451102	[-]	GGCTTCGCCACTGATTGTCCAAACGCAATTCTTGTACGAGTCTGCGGCCAACCGAGAATTGTGGCTGGACATCTGTGGCTGAGC
P-m0036	5p	P-m0036-5p	PS-6	306	AGCTGGTGTTGTGAATCAGGCCG	42	1copy	13	23336880	23336960	[+]	GCGGTGGGGCAGCTGGTGTTGTGAATCAGGCCGTTGCCAATCAGAGAACGGCTACTTCACAACACCAGGGTCACACCCCAC
P-m0154	5p	P-m0154-5p	PS-7	307	AGGCAAGATGCTGGCATAGCT	5	1copy	1	209939213	209939289	[+]	ACTGGAGAGGAGGCAAGATGCTGGCATAGCTGTTAAACTGAGAACCTGCTATGCCAACATATTGCCATCTTTCTTGT
P-m0204	3p	P-m0204-3p	PS-9	309	CTATACAATCTATTGCCTTCC	2	1copy	3	38550127	38550223	[+]	TCTATCAGAGTGAGGTAGTAGATTGTATAGTTGTGGGGTAGTGATTTTACCCTGTTCAGGAGATAACTATACAATCTATTGCCTTCCCTGAGGAGTA
P-m0193	3p	P-m0193-3p	PS-11	311	CTGCCCTGGCCCGAGGGACCGA	25	1copy	2	126729110	126729189	[-]	TGTTAGCCCTGCGGCCCCACGCACCAGGGTAAGAGAGACTCTCGCTTCCTGCCCTGGCCCGAGGGACCGACTGGCTGGGC
P-m0284	3p	P-m0284-3p	PS-12	312	GCGACCCACTCTTGGTTTCC	225	1copy	6	43640514	43640592	[-]	GGTGACCCTGGAAATCCAGAGCGGGTGAGGCCTGTCTGACTGTTTCTAGGCGACCCACTCTTGGTTTCCATGGTTGCCC
P-m0036	3p	P-m0036-3p	PS-13	313	GCTACTTCACAACACCAGGGT	1	1copy	13	23336880	23336960	[+]	GCGGTGGGGCAGCTGGTGTTGTGAATCAGGCCGTTGCCAATCAGAGAACGGCTACTTCACAACACCAGGGTCACACCCCAC
P-m0136	3p	P-m0136-3p	PS-14	314	GGTGGTTCTAGACTTGCCAACT	1	1copy	18	17167663	17167746	[-]	TCGCACCGTTTTTGGCAATGGTAGAACTCACACTGGTGAGATAATGGGATCCGGTGGTTCTAGACTTGCCAACTATGGTGCGAG
P-m0082	3p	P-m0082-3p	PS-15	315	TATTTAATAGGTTGTTGGGA	58	1copy	15	132601959	132602055	[+]	GCTCACCATCTCTTTGTAGTCTGATGTAAATCATGAATGATGCACCAGCCTAGATGGGGTTCAGACATATTTAATAGGTTGTTGGGAGTCTGGTGGG
P-m0268	5p	P-m0268-5p	PS-16	316	TCTCCCAACCCTTGTACCAGT	164	2copy	6	38211390	38211466	[+]	CTCGGCCCTATCTCCCAACCCTTGTACCAGTGCGTGCCTCAGTCCCTGGTACAGGAATGGGGGGCAGGGACCTGGGG
P-m0246	3p	P-m0246-3p	PS-17	317	TGAACTGTCATACTCCCACATC	7	1copy	4	99530694	99530780	[-]	CCAGAGGCAATGTGGAGTGACTGTCAGATGCAGCCATCAGAATAGGTGATTTGGCTGAACTGTCATACTCCCACATCCTCCACCAGG
P-m0154	3p	P-m0154-3p	PS-19	319	TGCTATGCCAACATATTGCCA	3	1copy	1	209939213	209939289	[+]	ACTGGAGAGGAGGCAAGATGCTGGCATAGCTGTTAAACTGAGAACCTGCTATGCCAACATATTGCCATCTTTCTTGT
P-m0136	5p	P-m0136-5p	PS-20	320	TTTGGCAATGGTAGAACTCACA	46	1copy	18	17167663	17167746	[-]	TCGCACCGTTTTTGGCAATGGTAGAACTCACACTGGTGAGATAATGGGATCCGGTGGTTCTAGACTTGCCAACTATGGTGCGAG
P-m0137	5p	P-m0137-5p	PS-21	321	TTTGGCACTAGCACATTTTTGCT	65	1copy	18	17171986	17172070	[-]	CTGGGCCGATTTTGGCACTAGCACATTTTTGCTTGTGTCTCTCCGCTCTGAGCAATTATGTGCAGTGCCAATATGGGAAAGCAGG

## Sheet: mature miRNAs
unique miRNA ID	copy	count	seq	length	seed	1st pre-miRNA	2nd	3rd	4th	5th	6th	7th	8th
PC-3	1copy	7	AACTGGCCAGGTGATCTCGGGC	22	ACTGGCC	P-m0002-5p
PC-4	1copy	5	AAGATGGCGGCGCCGGGGGCGC	22	AGATGGC	P-m0044-5p
PC-5	1copy	7	AATATAATTATAGATAGTCGGT	22	ATATAAT	P-m0112-5p
PC-6	1copy	5	AATTAGGTCAGAGGTACATGC	21	ATTAGGT	P-m0118-3p
PC-8	1copy	9	ACACTGATCGTCTGGGTGACT	21	CACTGAT	P-m0292-5p
PC-9	1copy	10	ACATGATTTGAGGAGACGGCGTC	23	CATGATT	P-m0040-3p
PC-10	1copy	6	ACATTGGATGCTGATTGTTGA	21	CATTGGA	P-m0169-5p
PC-11	1copy	10	ACCCTCATCCTGGTGTCCGGCACC	24	CCCTCAT	P-m0214-5p
PC-12	1copy	6	ACCTTAAGTGATTGTGGGGA	20	CCTTAAG	P-m0166-3p
PC-13	1copy	6	ACTAACTTGCAAAGAGTCGGA	21	CTAACTT	P-m0217-5p
PC-14	1copy	8	ACTTGGTGGAGGAGGACGTGC	21	CTTGGTG	P-m0327-5p
PC-15	1copy	7	ACTTTGGGACTGTGAGGCGGA	21	CTTTGGG	P-m0229-5p
PC-17	1copy	15	AGAGAAAGAGATCGTTGGGT	20	GAGAAAG	P-m0163-3p
PC-19	1copy	5	AGATGTGATCGGCGGGGTGT	20	GATGTGA	P-m0216-3p
PC-22	1copy	5	AGCTTGGGTCGTCGGAGGGCA	21	GCTTGGG	P-m0123-5p
PC-23	1copy	7	AGGACTGGCCCGGCGGGCCC	20	GGACTGG	P-m0206-3p
PC-24	1copy	9	AGGAGAATGTTTTGTGGACC	20	GGAGAAT	P-m0358-5p
PC-26	1copy	5	AGGGCACAGGATGGGATGAGGA	22	GGGCACA	P-m0256-3p
PC-28	1copy	7	ATAGCACAGCTGCTTGTCGG	20	TAGCACA	P-m0248-3p
PC-30	1copy	11	ATCATGATCCAAGGATGGCT	20	TCATGAT	P-m0190-5p
PC-33	1copy	13	ATTCTAAGTTTAGCTTCCTTCA	22	TTCTAAG	P-m0208-3p
PC-35	1copy	6	ATTTCTCTGGGTCGGGGGTA	20	TTTCTCT	P-m0329-5p
PC-36	1copy	10	CAAAGAATGAGGTCGGACACT	21	AAAGAAT	P-m0251-3p
PC-37	1copy	9	CAAAGCATATGGTCGGATGTCA	22	AAAGCAT	P-m0006-3p
PC-38	1copy	9	CAAAGTAGAGGTCTGTCGGC	20	AAAGTAG	P-m0288-3p
PC-40	1copy	6	CAAATACGGATCATAGGACATCA	23	AAATACG	P-m0087-3p
PC-41	1copy	8	CAAGCAGATCAGTCGGATGGCC	22	AAGCAGA	P-m0259-3p
PC-42	1copy	6	CAAGGGGTAAGGTCGTTGGAC	21	AAGGGGT	P-m0056-5p
PC-43	1copy	11	CAAGTGGAAAGATCGTAGGGC	21	AAGTGGA	P-m0337-5p
PC-44	1copy	7	CAATAGAGAAGAGAGGACTG	20	AATAGAG	P-m0071-5p
PC-45	1copy	5	CAATGAGGACGGCCATCAGACC	22	AATGAGG	P-m0303-5p
PC-46	1copy	11	CAATGGGGAAGTCGGAGGAAA	21	AATGGGG	P-m0178-5p
PC-47	1copy	8	CAATTAAGTGGTCGGATGAAG	21	AATTAAG	P-m0046-5p
PC-49	1copy	8	CACAAAATGGGGTGGAGCGTTGG	23	ACAAAAT	P-m0164-5p
PC-51	1copy	6	CACATGTGTGTGATGTGTCGGT	22	ACATGTG	P-m0224-3p
PC-52	1copy	2	CACCCCATCCCCCTCCGGAGCG	22	ACCCCAT	P-m0227-3p
PC-53	1copy	6	CACCTGATGTGGTTGTCGGTC	21	ACCTGAT	P-m0351-5p
PC-54	1copy	8	CACTGTATGGATTGTGGGGT	20	ACTGTAT	P-m0088-5p
PC-55	1copy	7	CACTTGGTGGGGTCGTCTGGC	21	ACTTGGT	P-m0189-5p
PC-56	1copy	12	CACTTGTTCAGGGAAGAGTCGGT	23	ACTTGTT	P-m0367-3p
PC-57	1copy	9	CAGAAGAAGTGGGAAGTCGGTC	22	AGAAGAA	P-m0345-5p
PC-58	1copy	11	CAGATTTAGGGAGGACGTGC	20	AGATTTA	P-m0225-3p
PC-59	1copy	6	CAGGACTGTCACTAGCGGCGGA	22	AGGACTG	P-m0271-5p
PC-60	1copy	5	CAGGAGCTGTAGCTGGTTGTTGGA	24	AGGAGCT	P-m0019-3p
PC-61	1copy	9	CAGGCAGAAGAGAGGTTGGACA	22	AGGCAGA	P-m0250-3p
PC-62	1copy	11	CAGGGAACTTTGTCGTCGGT	20	AGGGAAC	P-m0198-3p
PC-63	1copy	19	CAGTAGGGATGAGAGGACACT	21	AGTAGGG	P-m0070-3p
PC-64	1copy	9	CAGTCGGGCAAAGAGGGCAGGTCA	24	AGTCGGG	P-m0028-5p
PC-65	1copy	11	CAGTGGATGGATCGGAAGGGA	21	AGTGGAT	P-m0117-3p
PC-66	1copy	5	CAGTTCCTGTGTTCGTCTGGC	21	AGTTCCT	P-m0238-5p
PC-67	1copy	5	CAGTTGTGTCAGGTCTAGTGTCC	23	AGTTGTG	P-m0054-5p
PC-68	1copy	5	CATGAGGCCGTGATTGTCGGA	21	ATGAGGC	P-m0282-5p
PC-69	1copy	5	CATTAGCATCTGTTGGACACC	21	ATTAGCA	P-m0339-5p
PC-71	1copy	8	CATTTAGGGAGGAGGATGAAAA	22	ATTTAGG	P-m0061-3p
PC-72	1copy	33	CATTTGATTCAGTTGGACACT	21	ATTTGAT	P-m0105-3p
PC-73	1copy	20	CATTTTAAGGATCGTGTGGGT	21	ATTTTAA	P-m0186-5p
PC-75	1copy	6	CCAAGAAAGTTTGAGTCGGT	20	CAAGAAA	P-m0147-5p
PC-76	1copy	11	CCAAGGGTGGGGTTGTCGGC	20	CAAGGGT	P-m0308-3p
PC-79	1copy	7	CCACGGATGAAGGAGTCGGA	20	CACGGAT	P-m0017-5p
PC-80	1copy	8	CCATAAAGGAGTCGGTGGTTA	21	CATAAAG	P-m0077-5p
PC-81	1copy	6	CCATGGGTGGATGGGTCGGT	20	CATGGGT	P-m0285-3p
PC-82	1copy	49	CCCAGGATCAGAGGATGGACA	21	CCAGGAT	P-m0355-5p
PC-83	1copy	10	CCCAGGGTCTGTCGGATGTCT	21	CCAGGGT	P-m0051-3p
PC-86	1copy	5	CCCATTGAGAGCGAAGGTGGCA	22	CCATTGA	P-m0135-5p
PC-87	1copy	6	CCCCAGAGGCTGGTCGTTGG	20	CCCAGAG	P-m0360-3p
PC-88	1copy	9	CCCCAGGAGATCGGATGGGT	20	CCCAGGA	P-m0035-5p
PC-90	1copy	7	CCCTCAGTGATCTAGGATGAAG	22	CCTCAGT	P-m0300-3p
PC-91	1copy	7	CCCTGAGAAGAGTGTTCGTCG	21	CCTGAGA	P-m0122-3p
PC-92	1copy	6	CCCTTTTGCGGGATGTGGGT	20	CCTTTTG	P-m0097-3p
PC-93	1copy	7	CCGGACTGTGATAAGGGCATC	21	CGGACTG	P-m0330-3p
PC-94	1copy	5	CCTAAGGTAAAGGCTAGTCGGT	22	CTAAGGT	P-m0247-3p
PC-96	1copy	6	CCTCTATGTGTCGGATGCCT	20	CTCTATG	P-m0146-5p
PC-97	1copy	8	CCTGGATCTGAGTGGCGTCA	20	CTGGATC	P-m0270-3p
PC-98	1copy	7	CCTGGGATGTGGAGTCGGGCA	21	CTGGGAT	P-m0236-5p
PC-99	1copy	11	CCTGTTGTCTGTCGGATGTT	20	CTGTTGT	P-m0309-5p
PC-100	1copy	7	CCTTCAGTTGCGTCGGATGACT	22	CTTCAGT	P-m0291-3p
PC-101	1copy	5	CCTTGATCTTTGTCGGTGGATG	22	CTTGATC	P-m0296-5p
PC-102	1copy	10	CCTTGCAGGGTGTCGGATACT	21	CTTGCAG	P-m0260-3p
PC-104	1copy	5	CCTTGTAACCATCGATCGGA	20	CTTGTAA	P-m0003-5p
PC-105	1copy	8	CCTTTGGGGAGTCGGGGAGC	20	CTTTGGG	P-m0342-3p
PC-106	1copy	7	CGAAAAGAGTGAGGTTTGTCGGC	23	GAAAAGA	P-m0245-5p
PC-107	1copy	17	CGACTTTTCAGGATTGTTGT	20	GACTTTT	P-m0366-3p
PC-109	1copy	10	CGAGCACGCGGCCACTCTCCC	21	GAGCACG	P-m0230-3p
PC-110	1copy	10	CGCGCTGGATCGTGGAGGAGC	21	GCGCTGG	P-m0207-5p
PC-111	1copy	5	CGCTAGGACTGTTGGGGGTT	20	GCTAGGA	P-m0139-5p
PC-112	1copy	9	CGCTAGGAGGGATCGGGGGGT	21	GCTAGGA	P-m0110-5p
PC-113	1copy	11	CGCTCTGTAAGTCGTCGGGC	20	GCTCTGT	P-m0182-3p
PC-114	1copy	5	CGCTGATAGGTGCTGAGTCGGT	22	GCTGATA	P-m0155-5p
PC-116	1copy	24	CGGAAGGTCGGAGGATGTGC	20	GGAAGGT	P-m0255-5p
PC-120	1copy	5	CGTATGTCTGGCCGTCGGAA	20	GTATGTC	P-m0196-3p
PC-121	1copy	6	CGTATTTGGGAGTTGGGGTGC	21	GTATTTG	P-m0368-5p
PC-122	1copy	8	CGTGGGGAGGCGGACATTCT	20	GTGGGGA	P-m0159-3p
PC-123	1copy	17	CGTGTAAGTCGTCGGGTATT	20	GTGTAAG	P-m0160-3p
PC-124	1copy	9	CGTGTAGGACTGTGTGGCGGC	21	GTGTAGG	P-m0076-5p
PC-125	1copy	6	CGTTAGGGGAATCGGACGCTC	21	GTTAGGG	P-m0005-5p
PC-126	1copy	5	CGTTGGGGGATCGAGTGGGT	20	GTTGGGG	P-m0344-3p
PC-127	1copy	7	CGTTTACTAGATCGTTCAGGC	21	GTTTACT	P-m0004-3p
PC-128	1copy	6	CGTTTGGAGATCTGGTCGGC	20	GTTTGGA	P-m0325-5p
PC-129	1copy	33	CTATGGATCTAAGAGGACACCC	22	TATGGAT	P-m0129-5p
PC-130	1copy	33	CTATGGATCTAGGAGGACGCC	21	TATGGAT	P-m0113-3p
PC-131	1copy	5	CTCAAAGATAATTTGGATGTAA	22	TCAAAGA	P-m0328-3p
PC-132	1copy	5	CTCAAGTCGAGTTGGACAGCA	21	TCAAGTC	P-m0365-3p
PC-133	1copy	5	CTCAGAATGAATCAGTCGGTC	21	TCAGAAT	P-m0212-5p
PC-135	1copy	6	CTCAGTCTTGGGGTCGTTGGT	21	TCAGTCT	P-m0362-3p
PC-136	1copy	7	CTCTAGGTAAGTCGGATATA	20	TCTAGGT	P-m0108-3p
PC-137	1copy	5	CTGAAGTCGTCGGGTCGGCC	20	TGAAGTC	P-m0320-5p
PC-138	1copy	7	CTGCCTGGACCCCTGCTCACCGC	23	TGCCTGG	P-m0185-3p
PC-139	1copy	26	CTGGAAGGATTTGGGTAGGGA	21	TGGAAGG	P-m0265-3p
PC-140	1copy	6	CTTAGGAGAGTCGGCGCACC	20	TTAGGAG	P-m0266-3p
PC-141	1copy	7	CTTATCAGACATCAGAGGACACAT	24	TTATCAG	P-m0042-5p
PC-142	1copy	9	CTTGGGATTTTCAGTTCGGACACC	24	TTGGGAT	P-m0191-5p
PC-143	1copy	6	CTTTGATGCGTTGGAGGATA	20	TTTGATG	P-m0060-3p
PC-144	1copy	11	CTTTTCCAAAATGTCGTCGGAA	22	TTTTCCA	P-m0197-5p
PC-145	1copy	9	GAAAAAAATCGATCGTGGAGGC	22	AAAAAAA	P-m0145-5p
PC-146	1copy	2	GAAATCCAGAGCGGGTGAGGCCT	23	AAATCCA	P-m0284-5p
PC-148	1copy	7	GAATAACTGGATCGGTCTGGC	21	AATAACT	P-m0293-3p
PC-149	1copy	11	GAATTCAAATGATTGTTGGCC	21	AATTCAA	P-m0354-3p
PC-150	1copy	5	GACAGGATCAGAGGAAGAGA	20	ACAGGAT	P-m0350-5p
PC-151	1copy	9	GACTGGTCGGTGGGATGAGA	20	ACTGGTC	P-m0335-3p
PC-152	1copy	5	GAGAGGGAAGATTGGGGGGGT	21	AGAGGGA	P-m0048-3p
PC-153	1copy	12	GAGCTCGATCGTCCGGATGCTC	22	AGCTCGA	P-m0249-5p
PC-155	1copy	8	GAGGTGATCAGAGGGCGGAA	20	AGGTGAT	P-m0311-5p
PC-156	1copy	7	GATAGGTTGTTGGGATGCTC	20	ATAGGTT	P-m0294-3p
PC-157	1copy	9	GATATAGGATAAGAGGACACA	21	ATATAGG	P-m0317-3p
PC-158	1copy	7	GATCAGGGAGGTCGGGGGTT	20	ATCAGGG	P-m0299-5p
PC-159	1copy	8	GATGCTGATGTGAGGATGCTGATG	24	ATGCTGA	P-m0007-5p
PC-160	1copy	5	GATGGAGTGGATCGGAAAGGA	21	ATGGAGT	P-m0228-5p
PC-161	1copy	5	GCAGGATTGGTGTGGATGAA	20	CAGGATT	P-m0011-5p
PC-162	1copy	6	GCATATTTGGATTGTCAGGGC	21	CATATTT	P-m0244-3p
PC-164	1copy	10	GCCTGGATACGGCCGGACACC	21	CCTGGAT	P-m0142-5p
PC-165	1copy	10	GCCTGGATGGATCAGAGGACACC	23	CCTGGAT	P-m0179-3p
PC-166	1copy	10	GCTACCAGAACGTCGGGCATC	21	CTACCAG	P-m0172-5p
PC-167	1copy	7	GCTAGGTCGTTATGGGATGTC	21	CTAGGTC	P-m0239-5p
PC-168	1copy	7	GCTCTGAGTGTCGGATGTCT	20	CTCTGAG	P-m0290-3p
PC-169	1copy	1	GCTGGCAGTGTTGGTGGCAC	20	CTGGCAG	P-m0067-5p
PC-170	1copy	5	GCTGGGGGGAATCGGCGGACACA	23	CTGGGGG	P-m0049-3p
PC-171	1copy	9	GCTGTAAGTGATTGTTGGGT	20	CTGTAAG	P-m0068-3p
PC-172	1copy	6	GCTTAGGCGATTGTGGGGACA	21	CTTAGGC	P-m0165-5p
PC-173	1copy	5	GCTTGCGGTTGTCGGGGATG	20	CTTGCGG	P-m0187-5p
PC-174	1copy	5	GCTTTAGTGATCCGAGGGGTT	21	CTTTAGT	P-m0140-5p
PC-176	1copy	8	GCTTTGAGTGTATTGTCTGGA	21	CTTTGAG	P-m0202-3p
PC-177	1copy	7	GGAAGATTGGGAGGGATGATA	21	GAAGATT	P-m0175-5p
PC-178	1copy	6	GGATTCAATCAGATTGTCGGGT	22	GATTCAA	P-m0053-5p
PC-179	1copy	16	GGCGGAGGCGATCGGGGTGGC	21	GCGGAGG	P-m0143-5p
PC-180	1copy	5	GGGCTGGGGCGATTGTGGGAC	21	GGCTGGG	P-m0116-3p
PC-181	1copy	8	GGGGAACTCCCAGACCAGCTTC	22	GGGAACT	P-m0199-5p
PC-182	1copy	6	GGGGTGTCGTCTGGATGTCA	20	GGGTGTC	P-m0027-5p
PC-183	1copy	11	GGGTGGATCTGAGGATGTTA	20	GGTGGAT	P-m0231-5p
PC-184	1copy	5	GGTATTTAGCAGTATTGTTGG	21	GTATTTA	P-m0151-3p
PC-185	1copy	7	GGTCAGGCACTCTGCTCGTCGGAA	24	GTCAGGC	P-m0203-3p
PC-186	1copy	6	GGTCTTAATGCCGATCGGTGGGT	23	GTCTTAA	P-m0043-5p
PC-188	1copy	12	GGTGAGAACTCAGATTGTTGGC	22	GTGAGAA	P-m0254-5p
PC-189	1copy	7	GGTGGGATCTGAGGGCGGGC	20	GTGGGAT	P-m0069-3p
PC-191	1copy	6	GGTTTCCTTCGGTCGTGCGGGA	22	GTTTCCT	P-m0341-5p
PC-192	1copy	29	GTCCTTGGTGAGTCGGATGTC	21	TCCTTGG	P-m0279-5p
PC-193	1copy	6	GTCTCCTGAGGGTCGTTGGGAC	22	TCTCCTG	P-m0323-3p
PC-194	1copy	10	GTCTGGAAAGGTCGGATGAGT	21	TCTGGAA	P-m0305-5p
PC-195	1copy	5	GTCTTTATGAAATTGTCTGGA	21	TCTTTAT	P-m0275-5p
PC-196	1copy	5	GTGCGATGCGGTCGGGGCCA	20	TGCGATG	P-m0001-5p
PC-197	1copy	2	GTGGGTGCTCGATGCTAGATGGGC	24	TGGGTGC	P-m0307-5p
PC-199	1copy	25	GTGTGTAGAGGAGGACAATG	20	TGTGTAG	P-m0144-3p
PC-200	1copy	6	GTTAGGGTTCGGGTTAGGGT	20	TTAGGGT	P-m0324-3p
PC-201	1copy	6	GTTATGATTGCTGGATGTATT	21	TTATGAT	P-m0012-5p
PC-202	1copy	6	GTTCAATTTGAAGAGAGTCGGC	22	TTCAATT	P-m0047-5p
PC-203	1copy	6	GTTCTTGGTGATTGGAGTGGA	21	TTCTTGG	P-m0101-3p
PC-204	1copy	6	GTTGCCTCGTTGGATGGATT	20	TTGCCTC	P-m0188-5p
PC-205	1copy	8	GTTGTGTTTATCAAAGTCGGA	21	TTGTGTT	P-m0057-5p
PC-206	1copy	7	GTTGTTTGGAGTCGGGGAAA	20	TTGTTTG	P-m0073-3p
PC-208	1copy	5	GTTTGGGATCTGAGGCCGCCC	21	TTTGGGA	P-m0353-5p
PC-209	1copy	5	GTTTGGTGACCGAGGACGTT	20	TTTGGTG	P-m0100-3p
PC-211	1copy	8	GTTTTTCCTAGGATTGGCGGC	21	TTTTTCC	P-m0184-5p
PC-213	1copy	7	TAACATAGATTAGAGGACACA	21	AACATAG	P-m0226-5p
PC-214	1copy	5	TAATAAAAGCGTCGGGAGAAA	21	AATAAAA	P-m0102-3p
PC-215	1copy	5	TAATTATGCTGGATCGGTGGC	21	AATTATG	P-m0013-3p
PC-216	1copy	14	TACAGTTAGATCGGGATGGT	20	ACAGTTA	P-m0258-5p
PC-217	1copy	13	TAGAGGGATCTGAGGAGGACA	21	AGAGGGA	P-m0064-3p
PC-218	1copy	6	TAGCTGCGAGGGTCGGGGGGGA	22	AGCTGCG	P-m0280-5p
PC-219	1copy	5	TAGGTGTTGATCGGGAAGGA	20	AGGTGTT	P-m0063-3p
PC-220	1copy	7	TATAAGATATGAGGACAATGC	21	ATAAGAT	P-m0086-3p
PC-221	1copy	9	TATATTTAGTAGTCGTTGGC	20	ATATTTA	P-m0010-3p
PC-222	1copy	5	TATCTGCAGGAGATTGTTGG	20	ATCTGCA	P-m0359-5p
PC-223	1copy	7	TATGCAGAAGTTCGTTGGTT	20	ATGCAGA	P-m0055-3p
PC-225	1copy	7	TATTATCAGATCGTAGTGGAA	21	ATTATCA	P-m0149-3p
PC-226	1copy	15	TATTGATTGTATGGATGACT	20	ATTGATT	P-m0062-3p
PC-227	1copy	6	TATTTATAGCATCGTCTGGT	20	ATTTATA	P-m0109-3p
PC-228	1copy	8	TATTTGATTGCACGGATGAGA	21	ATTTGAT	P-m0084-5p
PC-229	1copy	18	TCACTATTTAGGTCGTTGGGT	21	CACTATT	P-m0295-5p
PC-231	1copy	7	TCATATTTGAGTTGGACGCAT	21	CATATTT	P-m0161-3p
PC-232	1copy	10	TCATGATTCGTCTGGGCATC	20	CATGATT	P-m0240-5p
PC-233	1copy	5	TCATTTTAGTCGGTTTTCAA	20	CATTTTA	P-m0220-5p
PC-234	1copy	5	TCCAGGAGCCGGGTCCCAGGG	21	CCAGGAG	P-m0218-3p
PC-235	1copy	7	TCCCCGAGGAGATCTGTTGGC	21	CCCCGAG	P-m0030-5p
PC-236	1copy	5	TCTAAGTCATAGAGGGCGGA	20	CTAAGTC	P-m0262-5p
PC-237	1copy	11	TCTAGAGGAGATCGTGGGGGA	21	CTAGAGG	P-m0334-3p
PC-238	1copy	15	TCTAGCATCGAGCACCCGCCT	21	CTAGCAT	P-m0307-3p
PC-239	1copy	12	TCTCAGAGATCAGAGGAAGCCA	22	CTCAGAG	P-m0287-5p
PC-240	1copy	5	TCTGAGAAGAGTCGTCTGGA	20	CTGAGAA	P-m0158-3p
PC-241	1copy	35	TCTGTGAACTAGAAACCTCTGG	22	CTGTGAA	P-m0338-3p
PC-242	1copy	8	TCTTGGATGGTTTGGATGATT	21	CTTGGAT	P-m0050-3p
PC-243	1copy	13	TCTTTGACTGTTGGATGTTA	20	CTTTGAC	P-m0096-3p
PC-245	1copy	10	TGACCTCTGGTCTCCCGCCCTG	22	GACCTCT	P-m0263-3p
PC-246	1copy	6	TGAGAAGTGGGTCGTGGGGT	20	GAGAAGT	P-m0261-3p
PC-247	1copy	8	TGATGGAAGTCGATTGTTGGC	21	GATGGAA	P-m0038-5p
PC-248	1copy	6	TGATGTGCAGCTGATTGTTGGGC	23	GATGTGC	P-m0192-5p
PC-249	1copy	9	TGCATCAAAGTCGTCGGGGATC	22	GCATCAA	P-m0364-5p
PC-250	1copy	7	TGCCTGATCTTCGGACACCA	20	GCCTGAT	P-m0111-5p
PC-251	1copy	10	TGCCTGGATCAGAGGAGGAAA	21	GCCTGGA	P-m0340-3p
PC-252	1copy	5	TGCCTGTGTAGGCCGTCTGGA	21	GCCTGTG	P-m0016-5p
PC-255	1copy	12	TGCTGATCAGTGCGGATGTCT	21	GCTGATC	P-m0232-5p
PC-256	1copy	5	TGCTGGGGACCGTCCGACGACA	22	GCTGGGG	P-m0066-5p
PC-257	1copy	5	TGCTGGGTTGGGCGTCGGAC	20	GCTGGGT	P-m0133-5p
PC-258	1copy	7	TGCTTCTTCTGATTGTTGGT	20	GCTTCTT	P-m0138-5p
PC-259	1copy	8	TGCTTGCAGATCTGTGGACATC	22	GCTTGCA	P-m0272-5p
PC-260	1copy	12	TGGAAATCTAGATCGGGAGGC	21	GGAAATC	P-m0045-5p
PC-261	1copy	371	TGGCACCAGCACTGGCGGTGGC	22	GGCACCA	P-m0067-3p
PC-262	1copy	11	TGGGATCGGGATCGTGGGAC	20	GGGATCG	P-m0253-3p
PC-263	1copy	6	TGGGATCTGAGGACAGAAGGCGGA	24	GGGATCT	P-m0315-5p
PC-264	1copy	5	TGGGATTGTAGATGGCAGGCTT	22	GGGATTG	P-m0310-3p
PC-265	1copy	5	TGGTTGATCAGAAGGTGCACT	21	GGTTGAT	P-m0333-5p
PC-266	1copy	8	TGTAGGGATCAGCTGTCGGT	20	GTAGGGA	P-m0039-3p
PC-267	1copy	6	TGTCCTCTGCAGATTGTTGGGC	22	GTCCTCT	P-m0177-5p
PC-269	1copy	5	TGTGAGGTTCGTTCGGGGACT	21	GTGAGGT	P-m0009-5p
PC-270	1copy	4	TGTGCCTTGCGAGCGGTCCCTCC	23	GTGCCTT	P-m0264-3p
PC-271	1copy	2	TGTGGAGTGACTGTCAGATGC	21	GTGGAGT	P-m0246-5p
PC-272	1copy	5	TGTGGATACGGAAGGGATGCTT	22	GTGGATA	P-m0134-5p
PC-273	1copy	6	TGTGGTCTCGGTCGGATGAGT	21	GTGGTCT	P-m0132-3p
PC-274	1copy	7	TGTGTATAGAGTTGGAGTGT	20	GTGTATA	P-m0099-3p
PC-275	1copy	5	TGTGTATTGGATTGGATGTA	20	GTGTATT	P-m0059-5p
PC-276	1copy	32	TGTGTGTGATCGTTAATGTGC	21	GTGTGTG	P-m0058-5p
PC-278	1copy	6	TGTTATACAGATCGTTACACAG	22	GTTATAC	P-m0267-3p
PC-280	1copy	80	TGTTCCGAGATTGGGCTGGC	20	GTTCCGA	P-m0124-3p
PC-281	1copy	8	TGTTGGATCGAATGGATGGATG	22	GTTGGAT	P-m0170-5p
PC-282	1copy	13	TGTTGGGACTGTGTTTGGCATC	22	GTTGGGA	P-m0162-5p
PC-283	1copy	8	TGTTGGTCGGATGGATGGAT	20	GTTGGTC	P-m0174-3p
PC-284	1copy	5	TGTTGTGATCTTGGATGTGT	20	GTTGTGA	P-m0209-3p
PC-285	1copy	7	TGTTTAGATCTGTCAGACATACT	23	GTTTAGA	P-m0336-5p
PC-286	1copy	8	TGTTTGGACAGGTCGGGAGGC	21	GTTTGGA	P-m0183-3p
PC-287	1copy	5	TGTTTTGATAGAGGATTTGATT	22	GTTTTGA	P-m0093-3p
PC-289	1copy	5	TTAGTGATCATGAGGATATGTTC	23	TAGTGAT	P-m0241-3p
PC-290	1copy	5	TTCCACAGGTGATTGTTTGG	20	TCCACAG	P-m0237-3p
PC-291	1copy	74	TTCCTGAGTCGGACTGGGCT	20	TCCTGAG	P-m0227-5p
PC-292	1copy	12	TTGAAAAGGATCGGTTGGAAGACT	24	TGAAAAG	P-m0363-3p
PC-293	1copy	5	TTGAAATAGAGTCGGACCTC	20	TGAAATA	P-m0119-3p
PC-294	1copy	14	TTGCCCGAGAGCTTGGACCGC	21	TGCCCGA	P-m0319-5p
PC-295	1copy	7	TTGGTTAGAGTCGGGGGAAA	20	TGGTTAG	P-m0033-5p
PC-296	1copy	7	TTGTTTTGGTCGGGAGGGTGACC	23	TGTTTTG	P-m0052-3p
PC-297	1copy	10	TTTAATCAAGGTCGGATGAAG	21	TTAATCA	P-m0286-5p
PC-298	1copy	6	TTTATGGTCGAGCGGGTATT	20	TTATGGT	P-m0065-3p
PC-300	1copy	6	TTTGGGACGCAGCAGGCATTC	21	TTGGGAC	P-m0264-5p
PC-1	1copy	6	AAATGATGGTCTGGATGATG	20	AATGATG	P-m0141-5p
PC-2	2copy	11	AACGGGTTGTCTCAGTTGTCAGC	23	ACGGGTT	P-m0021-5p	P-m0020-5p
PC-7	2copy	5	ACACAAAATGCCAGGCATCAGG	22	CACAAAA	P-m0318-3p	P-m0302-3p
PC-16	2copy	15	AGAATTCTAGGTCGGAGGGT	20	GAATTCT	P-m0369-3p	P-m0361-3p
PC-18	2copy	10	AGAGGAGAGGCTACCACCACCA	22	GAGGAGA	P-m0029-3p	P-m0022-3p
PC-20	2copy	5	AGCGATGCTGATGGGGTCGGA	21	GCGATGC	P-m0277-3p	P-m0276-3p
PC-25	4copy	1	AGGCAGATACGGTCTGGCCAGGAG	24	GGCAGAT	P-m0349-3p	P-m0346-3p	P-m0347-3p	P-m0348-3p
PC-27	2copy	5	AGGTATTGAAGTCGGGAATT	20	GGTATTG	P-m0235-3p	P-m0234-3p
PC-29	2copy	1	ATAGCCAGTTTGGGAAGAATG	21	TAGCCAG	P-m0298-5p	P-m0297-5p
PC-31	2copy	7	ATGGAATGATCGGAAAGGGT	20	TGGAATG	P-m0316-5p	P-m0306-5p
PC-34	2copy	11	ATTGTTCTCCAACCTGGCTCTT	22	TTGTTCT	P-m0298-3p	P-m0297-3p
PC-39	3copy	12	CAAAGTGAGGGAGGGACGTTT	21	AAAGTGA	P-m0081-3p	P-m0079-3p	P-m0080-3p
PC-48	3copy	9	CAATTCTCTTGTCGGATGTCA	21	AATTCTC	P-m0091-5p	P-m0089-5p	P-m0090-5p
PC-50	3copy	6	CACATGGGGAAGTCGGGGGTT	21	ACATGGG	P-m0243-5p	P-m0233-5p	P-m0242-5p
PC-70	2copy	27	CATTGCTTTGATCGTCTGGC	20	ATTGCTT	P-m0104-3p	P-m0103-3p
PC-74	2copy	9	CATTTTATTTTGGGAGTTGG	20	ATTTTAT	P-m0157-3p	P-m0156-3p
PC-77	2copy	10	CCAAGGTCATGATCGATCGGC	21	CAAGGTC	P-m0018-5p	P-m0008-5p
PC-78	2copy	8	CCACCCCAGGGGTCTGTCGGC	21	CACCCCA	P-m0168-3p	P-m0150-3p
PC-84	2copy	7	CCCATCAAGCTCACTACGGCA	21	CCATCAA	P-m0321-5p	P-m0304-5p
PC-85	2copy	5	CCCATGCAGGGGATGTCGGCC	21	CCATGCA	P-m0223-5p	P-m0222-5p
PC-89	2copy	5	CCCCTGGAGAGTCGGGGAGC	20	CCCTGGA	P-m0221-5p	P-m0211-5p
PC-95	4copy	15	CCTCGCTGAGTAGTCTGGACC	21	CTCGCTG	P-m0349-5p	P-m0346-5p	P-m0347-5p	P-m0348-5p
PC-103	3copy	7	CCTTGGAGCTGGGTGGGGTTG	21	CTTGGAG	P-m0252-3p	P-m0083-3p	P-m0094-3p
PC-108	2copy	5	CGAGATTGGGTTGTCTGGAA	20	GAGATTG	P-m0289-3p	P-m0278-3p
PC-115	2copy	6	CGCTTGGAGCAGATCGAGGGGT	22	GCTTGGA	P-m0085-5p	P-m0072-5p
PC-117	2copy	10	CGGAATGTTTTCTGATTGTTGGG	23	GGAATGT	P-m0015-3p	P-m0014-3p
PC-118	2copy	5	CGGCGCTGGCGTGGTTCGTGCGG	23	GGCGCTG	P-m0092-5p	P-m0078-5p
PC-119	2copy	7	CGTAGTCTTGGGAAAGTCGGC	21	GTAGTCT	P-m0173-3p	P-m0171-3p
PC-134	2copy	5	CTCAGAGAAGTTGGGTGATT	20	TCAGAGA	P-m0274-3p	P-m0273-3p
PC-147	3copy	8	GAAGCATTGCCATACCAGAGA	21	AAGCATT	P-m0314-3p	P-m0312-3p	P-m0313-3p
PC-154	2copy	10	GAGGAGGAGGGAAGAAAGGCT	21	AGGAGGA	P-m0195-5p	P-m0194-5p
PC-163	2copy	9	GCATTGAATGATCGTGATGGC	21	CATTGAA	P-m0107-5p	P-m0106-5p
PC-175	2copy	5	GCTTTCTGGTGGTCGGGGCTA	21	CTTTCTG	P-m0215-3p	P-m0201-3p
PC-187	2copy	14	GGTGAATCATGTCGGACACA	20	GTGAATC	P-m0075-5p	P-m0074-5p
PC-190	3copy	12	GGTTTCAGGCCGGTCGCTCGA	21	GTTTCAG	P-m0026-3p	P-m0024-3p	P-m0025-3p
PC-198	2copy	7	GTGGTGAAGGGAGATGAAGGGA	22	TGGTGAA	P-m0213-5p	P-m0200-5p
PC-207	2copy	11	GTTTAGAGAGGAGGATGGCA	20	TTTAGAG	P-m0153-3p	P-m0152-3p
PC-210	2copy	8	GTTTTGAGATCGTGGGATGAAA	22	TTTTGAG	P-m0121-3p	P-m0120-3p
PC-212	2copy	11	TAAAGATTGTTGGTATGTTC	20	AAAGATT	P-m0352-5p	P-m0343-5p
PC-224	2copy	5	TATGCTGCCATGGGTTGTTGGGC	23	ATGCTGC	P-m0032-5p	P-m0031-5p
PC-230	2copy	16	TCAGGTGAATGTCGGATATC	20	CAGGTGA	P-m0167-5p	P-m0148-5p
PC-244	8copy	34	TGAACCCAGATCGGCCCGGG	20	GAACCCA	P-m0131-5p	P-m0114-5p	P-m0115-5p	P-m0125-5p	P-m0126-5p	P-m0127-5p	P-m0128-5p	P-m0130-5p
PC-253	2copy	10	TGCTCAGGGGGTCAGTGGGGC	21	GCTCAGG	P-m0098-3p	P-m0095-3p
PC-254	2copy	18	TGCTCGAGACGTCGGATGTGC	21	GCTCGAG	P-m0322-3p	P-m0301-3p
PC-268	2copy	12	TGTCTAGGCCGTCGGGGAGT	20	GTCTAGG	P-m0034-5p	P-m0023-5p
PC-277	2copy	22	TGTGTGTTCTGTCGGATGAGC	21	GTGTGTT	P-m0219-5p	P-m0210-5p
PC-279	3copy	9	TGTTCAGAGATCTAGGACACC	21	GTTCAGA	P-m0332-3p	P-m0326-3p	P-m0331-3p
PC-288	2copy	9	TTAAAAGATTCGTCGGAAGCC	21	TAAAAGA	P-m0357-5p	P-m0356-5p
PC-299	2copy	7	TTTGCTCTGCTCCTGCCACATG	22	TTGCTCT	P-m0041-5p	P-m0037-5p
PS-1	2copy	14	ACTCAAACTGTGGGGGCACTTT	22	CTCAAAC	P-m0269-5p	P-m0283-5p
PS-2	1copy	33	ACTGGACTTGGAGTCAGAAGT	21	CTGGACT	P-m0176-3p
PS-3	2copy	4	ACTGTAGTGTGGGCACTTCCAGT	23	CTGTAGT	P-m0370-3p	P-m0371-3p
PS-4	2copy	11	AGAATTGTGGCTGGACATCT	20	GAATTGT	P-m0180-3p	P-m0181-3p
PS-6	1copy	42	AGCTGGTGTTGTGAATCAGGCCG	23	GCTGGTG	P-m0036-5p
PS-7	1copy	5	AGGCAAGATGCTGGCATAGCT	21	GGCAAGA	P-m0154-5p
PS-9	1copy	2	CTATACAATCTATTGCCTTCC	21	TATACAA	P-m0204-3p
PS-11	1copy	25	CTGCCCTGGCCCGAGGGACCGA	22	TGCCCTG	P-m0193-3p
PS-12	1copy	225	GCGACCCACTCTTGGTTTCC	20	CGACCCA	P-m0284-3p
PS-13	1copy	1	GCTACTTCACAACACCAGGGT	21	CTACTTC	P-m0036-3p
PS-14	1copy	1	GGTGGTTCTAGACTTGCCAACT	22	GTGGTTC	P-m0136-3p
PS-15	1copy	58	TATTTAATAGGTTGTTGGGA	20	ATTTAAT	P-m0082-3p
PS-16	2copy	164	TCTCCCAACCCTTGTACCAGT	21	CTCCCAA	P-m0268-5p	P-m0281-5p
PS-17	1copy	7	TGAACTGTCATACTCCCACATC	22	GAACTGT	P-m0246-3p
PS-19	1copy	3	TGCTATGCCAACATATTGCCA	21	GCTATGC	P-m0154-3p
PS-20	1copy	46	TTTGGCAATGGTAGAACTCACA	22	TTGGCAA	P-m0136-5p
PS-21	1copy	65	TTTGGCACTAGCACATTTTTGCT	23	TTGGCAC	P-m0137-5p
