# Supplementary material for: Exploration of microRNAs in porcine milk exosomes
Source: BMC Genomics. 2014 Feb 5;15(1):100. doi: 10.1186/1471-2164-15-100 (PMC4008308; doi:10.1186/1471-2164-15-100)
Supplement: Supplementary file 3 — Additional file 3: Table S3: Pre-miRNAs with 3p and 5p sequence.xls. (XLS 77 KB) [file 12864_2013_7010_MOESM3_ESM.xls]

## Sheet: 50 pre-miRNAs
pre-miRNA	Mature	arm	unique ID	count	chromosome	start	end	strand
P-m0036	P-m0036-5p	5p	PS-6	42	13	23336880	23336960	[+]
P-m0036	P-m0036-3p	3p	PS-13	1	13	23336880	23336960	[+]
P-m0067	P-m0067-3p	3p	PC-261	371	14	132838849	132838924	[-]
P-m0067	P-m0067-5p	5p	PC-169	1	14	132838849	132838924	[-]
P-m0136	P-m0136-5p	5p	PS-20	46	18	17167663	17167746	[-]
P-m0136	P-m0136-3p	3p	PS-14	1	18	17167663	17167746	[-]
P-m0154	P-m0154-5p	5p	PS-7	5	1	209939213	209939289	[+]
P-m0154	P-m0154-3p	3p	PS-19	3	1	209939213	209939289	[+]
P-m0199	P-m0199-3p	3p	PC-21	5	3	9289233	9289310	[+]
P-m0199	P-m0199-5p	5p	PC-181	8	3	9289233	9289310	[+]
P-m0204	P-m0204-3p	3p	PS-9	2	3	38550127	38550223	[+]
P-m0204	P-m0204-5p	5p	PS-18	20	3	38550127	38550223	[+]
P-m0205	P-m0205-5p	5p	PS-5	1264	3	38552594	38552689	[+]
P-m0205	P-m0205-3p	3p	PS-10	21	3	38552594	38552689	[+]
P-m0227	P-m0227-3p	3p	PC-52	2	4	52969015	52969092	[+]
P-m0227	P-m0227-5p	5p	PC-291	74	4	52969015	52969092	[+]
P-m0246	P-m0246-3p	3p	PS-17	7	4	99530694	99530780	[-]
P-m0246	P-m0246-5p	5p	PC-271	2	4	99530694	99530780	[-]
P-m0264	P-m0264-5p	5p	PC-300	6	6	243573	243655	[+]
P-m0264	P-m0264-3p	3p	PC-270	4	6	243573	243655	[+]
P-m0284	P-m0284-3p	3p	PS-12	225	6	43640514	43640592	[-]
P-m0284	P-m0284-5p	5p	PC-146	2	6	43640514	43640592	[-]
P-m0297	P-m0297-3p	3p	PC-34	11	7	22700896	22700983	[+]
P-m0297	P-m0297-5p	5p	PC-29	1	7	22700896	22700983	[+]
P-m0298	P-m0298-3p	3p	PC-34	11	7	22736391	22736478	[+]
P-m0298	P-m0298-5p	5p	PC-29	1	7	22736391	22736478	[+]
P-m0307	P-m0307-3p	3p	PC-238	15	7	4013885	4013972	[-]
P-m0307	P-m0307-5p	5p	PC-197	2	7	4013885	4013972	[-]
P-m0346	P-m0346-5p	5p	PC-95	15	9	85919996	85920068	[+]
P-m0346	P-m0346-3p	3p	PC-25	1	9	85919996	85920068	[+]
P-m0347	P-m0347-5p	5p	PC-95	15	9	85924746	85924818	[+]
P-m0347	P-m0347-3p	3p	PC-25	1	9	85924746	85924818	[+]
P-m0348	P-m0348-5p	5p	PC-95	15	9	85927819	85927891	[+]
P-m0348	P-m0348-3p	3p	PC-25	1	9	85927819	85927891	[+]
P-m0349	P-m0349-5p	5p	PC-95	15	9	85930901	85930973	[+]
P-m0349	P-m0349-3p	3p	PC-25	1	9	85930901	85930973	[+]
P-m0370	P-m0370-5p	5p	PS-8	5	X	108178748	108178828	[-]
P-m0370	P-m0370-3p	3p	PS-3	4	X	108178748	108178828	[-]
P-m0371	P-m0371-5p	5p	PS-8	5	X	108212670	108212750	[-]
P-m0371	P-m0371-3p	3p	PS-3	4	X	108212670	108212750	[-]
ssc-mir-1306	ssc-miR-1306-5p	5p		44	14	52728146	52728225	[+]
ssc-mir-1306	ssc-miR-1306-3p	3p		34	14	52728146	52728225	[+]
ssc-mir-142	ssc-miR-142-5p	5p		139	12	32630403	32630482	[-]
ssc-mir-142	ssc-miR-142-3p	3p		41	12	32630403	32630482	[-]
ssc-mir-143	ssc-miR-143-5p	5p		3	2	136030752	136030831	[+]
ssc-mir-143	ssc-miR-143-3p	3p		76	2	136030752	136030831	[+]
ssc-mir-151	ssc-miR-151-5p	5p		193
ssc-mir-151	ssc-miR-151-3p	3p		161
ssc-mir-17	ssc-miR-17-5p	5p		25	11	60972458	60972534	[+]
ssc-mir-17	ssc-miR-17-3p	3p		458	11	60972458	60972534	[+]
ssc-mir-1839	ssc-miR-1839-5p	5p		30	7	58239591	58239670	[-]
ssc-mir-1839	ssc-miR-1839-3p	3p		3	7	58239591	58239670	[-]
ssc-mir-193a	ssc-miR-193a-5p	5p		2538	12	41119432	41119511	[-]
ssc-mir-193a	ssc-miR-193a-3p	3p		67154	12	41119432	41119511	[-]
ssc-mir-196b	ssc-miR-196b-3p	3p		2	18	44205846	44205925	[+]
ssc-mir-196b	ssc-miR-196b-3p	3p		2	18	44179792	44179871	[+]
ssc-mir-199b	ssc-miR-199b*	3p		17	1	283325992	283326065	[-]
ssc-mir-199b	ssc-miR-199b	5p		9	1	283325992	283326065	[-]
ssc-mir-19b-2	ssc-miR-19b	3p		253	X	108212546	108212625	[-]
ssc-mir-19b-2	ssc-miR-19b	3p		253	X	108178624	108178703	[-]
ssc-mir-22	ssc-miR-22-5p	5p		260	12	45319043	45319122	[+]
ssc-mir-22	ssc-miR-22-3p	3p		2297	12	45319043	45319122	[+]
ssc-mir-2320	ssc-miR-2320*	3p		2	6	43886635	43886715	[-]
ssc-mir-2320	ssc-miR-2320	5p		161	6	43886635	43886715	[-]
ssc-mir-24-1	ssc-miR-24*	5p		2	2	56860821	56860892	[-]
ssc-mir-24-1	ssc-miR-24	3p		587	2	56860821	56860892	[-]
ssc-mir-27b	ssc-miR-27b*	5p		8	10	26148776	26148855	[-]
ssc-mir-27b	ssc-miR-27b	3p		1230	10	26148776	26148855	[-]
ssc-mir-30a	ssc-miR-30a-5p	5p		2882	1	53848998	53849104	[-]
ssc-mir-30a	ssc-miR-30a-3p	3p		11401	1	53848998	53849104	[-]
ssc-mir-30b	ssc-miR-30b-5p	5p		69	4	5733584	5733659	[+]
ssc-mir-30b	ssc-miR-30b-3p	3p		47	4	5733584	5733659	[+]
ssc-mir-30e	ssc-miR-30e-5p	5p		13	6	121824301	121824380	[-]
ssc-mir-30e	ssc-miR-30e-3p	3p		75	6	121824301	121824380	[-]
ssc-mir-331	ssc-miR-331-5p	5p		2	5	82983750	82983829	[+]
ssc-mir-331	ssc-miR-331-3p	3p		640	5	82983750	82983829	[+]
ssc-mir-339	ssc-miR-339-5p	5p		927	3	406870	406949	[+]
ssc-mir-339	ssc-miR-339-3p	3p		11	3	406870	406949	[+]
ssc-mir-345	ssc-miR-345-5p	5p		104	7	130622836	130622915	[-]
ssc-mir-345	ssc-miR-345-3p	3p		197	7	130435923	130436002	[+]
ssc-mir-345	ssc-miR-345-3p	3p		197	7	130622836	130622915	[-]
ssc-mir-345	ssc-miR-345-5p	5p		104	7	130435923	130436002	[+]
ssc-mir-361	ssc-miR-361-5p	5p		3	X	67904186	67904265	[-]
ssc-mir-361	ssc-miR-361-3p	3p		5	X	67904186	67904265	[-]
ssc-mir-365-2	ssc-miR-365-5p	5p		64	12	41107186	41107265	[-]
ssc-mir-365-2	ssc-miR-365-3p	3p		27	12	41107186	41107265	[-]
ssc-mir-423	ssc-miR-423-5p	5p		22588	12	44150500	44150579	[+]
ssc-mir-423	ssc-miR-423-3p	3p		654	12	44150500	44150579	[+]
ssc-mir-425	ssc-miR-425-5p	5p		303	13	26605151	26605230	[-]
ssc-mir-425	ssc-miR-425-3p	3p		419	13	26605151	26605230	[-]
ssc-mir-532	ssc-miR-532-5p	5p		138
ssc-mir-532	ssc-miR-532-3p	3p		61
ssc-mir-769	ssc-miR-769-5p	5p		8	6	36259104	36259183	[-]
ssc-mir-769	ssc-miR-769-3p	3p		12	6	36259104	36259183	[-]
ssc-mir-885	ssc-miR-885-5p	5p		159	13	55826401	55826480	[-]
ssc-mir-885	ssc-miR-885-3p	3p		22	13	55826401	55826480	[-]
ssc-mir-92a-2	ssc-miR-92a	3p		2716	X	108212408	108212487	[-]
ssc-mir-92a-2	ssc-miR-92a	3p		2716	X	108178486	108178565	[-]
ssc-mir-92b	ssc-miR-92b-5p	5p		31	4	98703325	98703404	[-]
ssc-mir-92b	ssc-miR-92b-3p	3p		35	4	98703325	98703404	[-]

## Sheet: 50  pre-miRNAs-2
pre-miRNA	Mature	arm	unique ID	count	chromosome	start	end	strand
P-m0036	P-m0036-5p	5p	PS-6	42	13	23336880	23336960	[+]
P-m0036	P-m0036-3p	3p	PS-13	1	13	23336880	23336960	[+]
P-m0067	P-m0067-3p	3p	PC-261	371	14	132838849	132838924	[-]
P-m0067	P-m0067-5p	5p	PC-169	1	14	132838849	132838924	[-]
P-m0136	P-m0136-5p	5p	PS-20	46	18	17167663	17167746	[-]
P-m0136	P-m0136-3p	3p	PS-14	1	18	17167663	17167746	[-]
P-m0154	P-m0154-5p	5p	PS-7	5	1	209939213	209939289	[+]
P-m0154	P-m0154-3p	3p	PS-19	3	1	209939213	209939289	[+]
P-m0199(ssc-mir-7137)	ssc-miR-7137-3p	3p	PC-21	5	3	9289233	9289310	[+]
P-m0199	P-m0199-5p	5p	PC-181	8	3	9289233	9289310	[+]
P-m0204	P-m0204-3p	3p	PS-9	2	3	38550127	38550223	[+]
P-m0204(ssc-let-7f-2)	ssc-let-7f	5p	PS-18	20	3	38550127	38550223	[+]
P-m0205(ssc-let-7d)	ssc-let-7d-5p	5p	PS-5	1264	3	38552594	38552689	[+]
P-m0205(ssc-let-7d)	ssc-let-7d-3p	3p	PS-10	21	3	38552594	38552689	[+]
P-m0227	P-m0227-3p	3p	PC-52	2	4	52969015	52969092	[+]
P-m0227	P-m0227-5p	5p	PC-291	74	4	52969015	52969092	[+]
P-m0246	P-m0246-3p	3p	PS-17	7	4	99530694	99530780	[-]
P-m0246	P-m0246-5p	5p	PC-271	2	4	99530694	99530780	[-]
P-m0264	P-m0264-5p	5p	PC-300	6	6	243573	243655	[+]
P-m0264	P-m0264-3p	3p	PC-270	4	6	243573	243655	[+]
P-m0284	P-m0284-3p	3p	PS-12	225	6	43640514	43640592	[-]
P-m0284	P-m0284-5p	5p	PC-146	2	6	43640514	43640592	[-]
P-m0297	P-m0297-3p	3p	PC-34	11	7	22700896	22700983	[+]
P-m0297	P-m0297-5p	5p	PC-29	1	7	22700896	22700983	[+]
P-m0298	P-m0298-3p	3p	PC-34	11	7	22736391	22736478	[+]
P-m0298	P-m0298-5p	5p	PC-29	1	7	22736391	22736478	[+]
P-m0307	P-m0307-3p	3p	PC-238	15	7	4013885	4013972	[-]
P-m0307	P-m0307-5p	5p	PC-197	2	7	4013885	4013972	[-]
P-m0346	P-m0346-5p	5p	PC-95	15	9	85919996	85920068	[+]
P-m0346	P-m0346-3p	3p	PC-25	1	9	85919996	85920068	[+]
P-m0347	P-m0347-5p	5p	PC-95	15	9	85924746	85924818	[+]
P-m0347	P-m0347-3p	3p	PC-25	1	9	85924746	85924818	[+]
P-m0348	P-m0348-5p	5p	PC-95	15	9	85927819	85927891	[+]
P-m0348	P-m0348-3p	3p	PC-25	1	9	85927819	85927891	[+]
P-m0349	P-m0349-5p	5p	PC-95	15	9	85930901	85930973	[+]
P-m0349	P-m0349-3p	3p	PC-25	1	9	85930901	85930973	[+]
P-m0370(ssc-mir-20b-1/ssc-mir-20b-2)	ssc-miR-20b	5p	PS-8	5	X	108178748	108178828	[-]
P-m0370	P-m0370-3p	3p	PS-3	4	X	108178748	108178828	[-]
P-m0371(ssc-mir-20b-1/ssc-mir-20b-2)	ssc-miR-20b	5p	PS-8	5	X	108212670	108212750	[-]
P-m0371	P-m0371-3p	3p	PS-3	4	X	108212670	108212750	[-]
ssc-mir-1306	ssc-miR-1306-5p	5p		44	14	52728146	52728225	[+]
ssc-mir-1306	ssc-miR-1306-3p	3p		34	14	52728146	52728225	[+]
ssc-mir-142	ssc-miR-142-5p	5p		139	12	32630403	32630482	[-]
ssc-mir-142	ssc-miR-142-3p	3p		41	12	32630403	32630482	[-]
ssc-mir-143	ssc-miR-143-5p	5p		3	2	136030752	136030831	[+]
ssc-mir-143	ssc-miR-143-3p	3p		76	2	136030752	136030831	[+]
ssc-mir-151	ssc-miR-151-5p	5p		193
ssc-mir-151	ssc-miR-151-3p	3p		161
ssc-mir-17	ssc-miR-17-5p	5p		25	11	60972458	60972534	[+]
ssc-mir-17	ssc-miR-17-3p	3p		458	11	60972458	60972534	[+]
ssc-mir-1839	ssc-miR-1839-5p	5p		30	7	58239591	58239670	[-]
ssc-mir-1839	ssc-miR-1839-3p	3p		3	7	58239591	58239670	[-]
ssc-mir-193a	ssc-miR-193a-5p	5p		2538	12	41119432	41119511	[-]
ssc-mir-193a	ssc-miR-193a-3p	3p		67154	12	41119432	41119511	[-]
ssc-mir-196b-1	ssc-miR-196b-3p	3p		2	18	44205846	44205925	[+]
ssc-mir-196b-1	ssc-miR-196b-3p	3p		2	18	44179792	44179871	[+]
ssc-mir-199b	ssc-miR-199b*	3p		17	1	283325992	283326065	[-]
ssc-mir-199b	ssc-miR-199b	5p		9	1	283325992	283326065	[-]
ssc-mir-19b-2	ssc-miR-19b	3p		253	X	108212546	108212625	[-]
ssc-mir-19b-2	ssc-miR-19b	3p		253	X	108178624	108178703	[-]
ssc-mir-22	ssc-miR-22-5p	5p		260	12	45319043	45319122	[+]
ssc-mir-22	ssc-miR-22-3p	3p		2297	12	45319043	45319122	[+]
ssc-mir-2320	ssc-miR-2320*	3p		2	6	43886635	43886715	[-]
ssc-mir-2320	ssc-miR-2320	5p		161	6	43886635	43886715	[-]
ssc-mir-24-1	ssc-miR-24*	5p		2	2	56860821	56860892	[-]
ssc-mir-24-1	ssc-miR-24	3p		587	2	56860821	56860892	[-]
ssc-mir-27b	ssc-miR-27b*	5p		8	10	26148776	26148855	[-]
ssc-mir-27b	ssc-miR-27b	3p		1230	10	26148776	26148855	[-]
ssc-mir-30a	ssc-miR-30a-5p	5p		2882	1	53848998	53849104	[-]
ssc-mir-30a	ssc-miR-30a-3p	3p		11401	1	53848998	53849104	[-]
ssc-mir-30b	ssc-miR-30b-5p	5p		69	4	5733584	5733659	[+]
ssc-mir-30b	ssc-miR-30b-3p	3p		47	4	5733584	5733659	[+]
ssc-mir-30e	ssc-miR-30e-5p	5p		13	6	121824301	121824380	[-]
ssc-mir-30e	ssc-miR-30e-3p	3p		75	6	121824301	121824380	[-]
ssc-mir-331	ssc-miR-331-5p	5p		2	5	82983750	82983829	[+]
ssc-mir-331	ssc-miR-331-3p	3p		640	5	82983750	82983829	[+]
ssc-mir-339-1	ssc-miR-339-5p	5p		927	3	406870	406949	[+]
ssc-mir-339-1	ssc-miR-339-3p	3p		11	3	406870	406949	[+]
ssc-mir-345-1	ssc-miR-345-5p	5p		104	7	130622836	130622915	[-]
ssc-mir-345-1	ssc-miR-345-3p	3p		197	7	130435923	130436002	[+]
ssc-mir-345-1	ssc-miR-345-3p	3p		197	7	130622836	130622915	[-]
ssc-mir-345-1	ssc-miR-345-5p	5p		104	7	130435923	130436002	[+]
ssc-mir-361	ssc-miR-361-5p	5p		3	X	67904186	67904265	[-]
ssc-mir-361	ssc-miR-361-3p	3p		5	X	67904186	67904265	[-]
ssc-mir-365-2	ssc-miR-365-5p	5p		64	12	41107186	41107265	[-]
ssc-mir-365-2	ssc-miR-365-3p	3p		27	12	41107186	41107265	[-]
ssc-mir-423	ssc-miR-423-5p	5p		22588	12	44150500	44150579	[+]
ssc-mir-423	ssc-miR-423-3p	3p		654	12	44150500	44150579	[+]
ssc-mir-425	ssc-miR-425-5p	5p		303	13	26605151	26605230	[-]
ssc-mir-425	ssc-miR-425-3p	3p		419	13	26605151	26605230	[-]
ssc-mir-532	ssc-miR-532-5p	5p		138
ssc-mir-532	ssc-miR-532-3p	3p		61
ssc-mir-769	ssc-miR-769-5p	5p		8	6	36259104	36259183	[-]
ssc-mir-769	ssc-miR-769-3p	3p		12	6	36259104	36259183	[-]
ssc-mir-885	ssc-miR-885-5p	5p		159	13	55826401	55826480	[-]
ssc-mir-885	ssc-miR-885-3p	3p		22	13	55826401	55826480	[-]
ssc-mir-92a-2	ssc-miR-92a	3p		2716	X	108212408	108212487	[-]
ssc-mir-92a-2	ssc-miR-92a	3p		2716	X	108178486	108178565	[-]
ssc-mir-92b	ssc-miR-92b-5p	5p		31	4	98703325	98703404	[-]
ssc-mir-92b	ssc-miR-92b-3p	3p		35	4	98703325	98703404	[-]

## Sheet: 40 couples of mature miRNAs-2
Pre-miRNAs	5p-name	3p-name	representive pre-miRNA	count(5p)	count(3p)
ssc-miR-92b	ssc-miR-92b-5p	ssc-miR-92b-3p	ssc-miR-92b	31	35
ssc-miR-885	ssc-miR-885-5p	ssc-miR-885-3p	ssc-miR-885	159	22
ssc-miR-769	ssc-miR-769-5p	ssc-miR-769-3p	ssc-miR-769	8	12
ssc-miR-425	ssc-miR-425-5p	ssc-miR-425-3p	ssc-miR-425	303	419								ssc-mir-2476-2
ssc-miR-423	ssc-miR-423-5p	ssc-miR-423-3p	ssc-miR-423	22588	654
ssc-miR-365	ssc-miR-365-5p	ssc-miR-365-3p	ssc-miR-365	64	27
ssc-miR-361	ssc-miR-361-5p	ssc-miR-361-3p	ssc-miR-361	3	5
ssc-miR-345-1	ssc-miR-345-5p	ssc-miR-345-3p	ssc-miR-345-1	104	197
ssc-miR-339-1	ssc-miR-339-5p	ssc-miR-339-3p	ssc-miR-339-1	927	11
ssc-miR-331	ssc-miR-331-5p	ssc-miR-331-3p	ssc-miR-331	2	640
ssc-miR-30e	ssc-miR-30e-5p	ssc-miR-30e-3p	ssc-miR-30e	13	75
ssc-miR-30b	ssc-miR-30b-5p	ssc-miR-30b-3p	ssc-miR-30b	69	47
ssc-miR-30a	ssc-miR-30a-5p	ssc-miR-30a-3p	ssc-miR-30a	2882	11401
ssc-miR-27b	ssc-miR-27b*	ssc-miR-27b	ssc-miR-27b	8	1230
ssc-miR-24	ssc-miR-24*	ssc-miR-24	ssc-miR-24	2	587
ssc-miR-2320	ssc-miR-2320	ssc-miR-2320*	ssc-miR-2320	161	2
ssc-miR-22	ssc-miR-22-5p	ssc-miR-22-3p	ssc-miR-22	260	2297
ssc-miR-199b	ssc-miR-199b	ssc-miR-199b*	ssc-miR-199b	9	17
ssc-miR-193a	ssc-miR-193a-5p	ssc-miR-193a-3p	ssc-miR-193a	2538	67154
ssc-miR-1839	ssc-miR-1839-5p	ssc-miR-1839-3p	ssc-miR-1839	30	3
ssc-miR-17	ssc-miR-17-5p	ssc-miR-17-3p	ssc-miR-17	25	458
ssc-miR-143	ssc-miR-143-5p	ssc-miR-143-3p	ssc-miR-143	3	76
ssc-miR-142	ssc-miR-142-5p	ssc-miR-142-3p	ssc-miR-142	139	41
ssc-miR-1306	ssc-miR-1306-5p	ssc-miR-1306-3p	ssc-miR-1306	44	34
P-m0370,P-m0371	PS-8	PS-3	P-m0370	5	4
P-m0346,P-m0347,P-m0348,P-m0349	PC-95	PC-25	P-m0346	15	1
P-m0307	PC-197	PC-238	P-m0307	2	15
P-m0297,P-m0298	PC-29	PC-34	P-m0297	1	11
P-m0284	PC-146	PS-12	P-m0284	2	225
P-m0264	PC-300	PC-270	P-m0264	6	4
P-m0246	PC-271	PS-17	P-m0246	2	7
P-m0227	PC-291	PC-52	P-m0227	74	2
ssc-let-7d	ssc-let-7d-5p	ssc-let-7d-3p	ssc-let-7d	1264	21
ssc-let-7f-2	ssc-let-7f	PS-9	ssc-let-7f-2	20	2
P-m0199	PC-181	ssc-miR-7137-3p	ssc-mir-7137	8	5
P-m0154	PS-7	PS-19	P-m0154	5	3
P-m0136	PS-20	PS-14	P-m0136	46	1
P-m0067	PC-169	PC-261	P-m0067	1	371
P-m0036	PS-6	PS-13	P-m0036	42	1

## Sheet: 50  pre-miRNAs 
pre-miRNA	Mature	arm	unique ID	count	chromosome	start	end	strand
P-m0036	P-m0036-5p	5p	PS-6	42	13	23336880	23336960	[+]
P-m0036	P-m0036-3p	3p	PS-13	1	13	23336880	23336960	[+]
P-m0067	P-m0067-3p	3p	PC-261	371	14	132838849	132838924	[-]
P-m0067	P-m0067-5p	5p	PC-169	1	14	132838849	132838924	[-]
P-m0136	P-m0136-5p	5p	PS-20	46	18	17167663	17167746	[-]
P-m0136	P-m0136-3p	3p	PS-14	1	18	17167663	17167746	[-]
P-m0154	P-m0154-5p	5p	PS-7	5	1	209939213	209939289	[+]
P-m0154	P-m0154-3p	3p	PS-19	3	1	209939213	209939289	[+]
P-m0199	P-m0199-5p	5p	PC-181	8	3	9289233	9289310	[+]
P-m0204	P-m0204-3p	3p	PS-9	2	3	38550127	38550223	[+]
P-m0227	P-m0227-3p	3p	PC-52	2	4	52969015	52969092	[+]
P-m0227	P-m0227-5p	5p	PC-291	74	4	52969015	52969092	[+]
P-m0246	P-m0246-3p	3p	PS-17	7	4	99530694	99530780	[-]
P-m0246	P-m0246-5p	5p	PC-271	2	4	99530694	99530780	[-]
P-m0264	P-m0264-5p	5p	PC-300	6	6	243573	243655	[+]
P-m0264	P-m0264-3p	3p	PC-270	4	6	243573	243655	[+]
P-m0284	P-m0284-3p	3p	PS-12	225	6	43640514	43640592	[-]
P-m0284	P-m0284-5p	5p	PC-146	2	6	43640514	43640592	[-]
P-m0297	P-m0297-3p	3p	PC-34	11	7	22700896	22700983	[+]
P-m0297	P-m0297-5p	5p	PC-29	1	7	22700896	22700983	[+]
P-m0298	P-m0298-3p	3p	PC-34	11	7	22736391	22736478	[+]
P-m0298	P-m0298-5p	5p	PC-29	1	7	22736391	22736478	[+]
P-m0307	P-m0307-3p	3p	PC-238	15	7	4013885	4013972	[-]
P-m0307	P-m0307-5p	5p	PC-197	2	7	4013885	4013972	[-]
P-m0346	P-m0346-5p	5p	PC-95	15	9	85919996	85920068	[+]
P-m0346	P-m0346-3p	3p	PC-25	1	9	85919996	85920068	[+]
P-m0347	P-m0347-5p	5p	PC-95	15	9	85924746	85924818	[+]
P-m0347	P-m0347-3p	3p	PC-25	1	9	85924746	85924818	[+]
P-m0348	P-m0348-5p	5p	PC-95	15	9	85927819	85927891	[+]
P-m0348	P-m0348-3p	3p	PC-25	1	9	85927819	85927891	[+]
P-m0349	P-m0349-5p	5p	PC-95	15	9	85930901	85930973	[+]
P-m0349	P-m0349-3p	3p	PC-25	1	9	85930901	85930973	[+]
P-m0370	P-m0370-3p	3p	PS-3	4	X	108178748	108178828	[-]
P-m0371	P-m0371-3p	3p	PS-3	4	X	108212670	108212750	[-]
ssc-let-7d	ssc-let-7d-5p	5p		1264	3	38552594	38552689	[+]
ssc-let-7d	ssc-let-7d-3p	3p		21	3	38552594	38552689	[+]
ssc-let-7f-2	ssc-let-7f	5p		20	3	38550127	38550223	[+]
ssc-mir-1306	ssc-miR-1306-5p	5p		44	14	52728146	52728225	[+]
ssc-mir-1306	ssc-miR-1306-3p	3p		34	14	52728146	52728225	[+]
ssc-mir-142	ssc-miR-142-5p	5p		139	12	32630403	32630482	[-]
ssc-mir-142	ssc-miR-142-3p	3p		41	12	32630403	32630482	[-]
ssc-mir-143	ssc-miR-143-5p	5p		3	2	136030752	136030831	[+]
ssc-mir-143	ssc-miR-143-3p	3p		76	2	136030752	136030831	[+]
ssc-mir-151	ssc-miR-151-5p	5p		193
ssc-mir-151	ssc-miR-151-3p	3p		161
ssc-mir-17	ssc-miR-17-5p	5p		25	11	60972458	60972534	[+]
ssc-mir-17	ssc-miR-17-3p	3p		458	11	60972458	60972534	[+]
ssc-mir-1839	ssc-miR-1839-5p	5p		30	7	58239591	58239670	[-]
ssc-mir-1839	ssc-miR-1839-3p	3p		3	7	58239591	58239670	[-]
ssc-mir-193a	ssc-miR-193a-5p	5p		2538	12	41119432	41119511	[-]
ssc-mir-193a	ssc-miR-193a-3p	3p		67154	12	41119432	41119511	[-]
ssc-mir-196b-1	ssc-miR-196b-3p	3p		2	18	44205846	44205925	[+]
ssc-mir-196b-1	ssc-miR-196b-3p	3p		2	18	44179792	44179871	[+]
ssc-mir-199b	ssc-miR-199b*	3p		17	1	283325992	283326065	[-]
ssc-mir-199b	ssc-miR-199b	5p		9	1	283325992	283326065	[-]
ssc-mir-19b-2	ssc-miR-19b	3p		253	X	108212546	108212625	[-]
ssc-mir-19b-2	ssc-miR-19b	3p		253	X	108178624	108178703	[-]
ssc-mir-20b-1/ssc-mir-20b-2	ssc-miR-20b	5p		5	X	108178748	108178828	[-]
ssc-mir-20b-1/ssc-mir-20b-2	ssc-miR-20b	5p		5	X	108212670	108212750	[-]
ssc-mir-22	ssc-miR-22-5p	5p		260	12	45319043	45319122	[+]
ssc-mir-22	ssc-miR-22-3p	3p		2297	12	45319043	45319122	[+]
ssc-mir-2320	ssc-miR-2320*	3p		2	6	43886635	43886715	[-]
ssc-mir-2320	ssc-miR-2320	5p		161	6	43886635	43886715	[-]
ssc-mir-24-1	ssc-miR-24*	5p		2	2	56860821	56860892	[-]
ssc-mir-24-1	ssc-miR-24	3p		587	2	56860821	56860892	[-]
ssc-mir-27b	ssc-miR-27b*	5p		8	10	26148776	26148855	[-]
ssc-mir-27b	ssc-miR-27b	3p		1230	10	26148776	26148855	[-]
ssc-mir-30a	ssc-miR-30a-5p	5p		2882	1	53848998	53849104	[-]
ssc-mir-30a	ssc-miR-30a-3p	3p		11401	1	53848998	53849104	[-]
ssc-mir-30b	ssc-miR-30b-5p	5p		69	4	5733584	5733659	[+]
ssc-mir-30b	ssc-miR-30b-3p	3p		47	4	5733584	5733659	[+]
ssc-mir-30e	ssc-miR-30e-5p	5p		13	6	121824301	121824380	[-]
ssc-mir-30e	ssc-miR-30e-3p	3p		75	6	121824301	121824380	[-]
ssc-mir-331	ssc-miR-331-5p	5p		2	5	82983750	82983829	[+]
ssc-mir-331	ssc-miR-331-3p	3p		640	5	82983750	82983829	[+]
ssc-mir-339-1	ssc-miR-339-5p	5p		927	3	406870	406949	[+]
ssc-mir-339-1	ssc-miR-339-3p	3p		11	3	406870	406949	[+]
ssc-mir-345-1	ssc-miR-345-5p	5p		104	7	130622836	130622915	[-]
ssc-mir-345-1	ssc-miR-345-3p	3p		197	7	130435923	130436002	[+]
ssc-mir-345-1	ssc-miR-345-3p	3p		197	7	130622836	130622915	[-]
ssc-mir-345-1	ssc-miR-345-5p	5p		104	7	130435923	130436002	[+]
ssc-mir-361	ssc-miR-361-5p	5p		3	X	67904186	67904265	[-]
ssc-mir-361	ssc-miR-361-3p	3p		5	X	67904186	67904265	[-]
ssc-mir-365-2	ssc-miR-365-5p	5p		64	12	41107186	41107265	[-]
ssc-mir-365-2	ssc-miR-365-3p	3p		27	12	41107186	41107265	[-]
ssc-mir-423	ssc-miR-423-5p	5p		22588	12	44150500	44150579	[+]
ssc-mir-423	ssc-miR-423-3p	3p		654	12	44150500	44150579	[+]
ssc-mir-425	ssc-miR-425-5p	5p		303	13	26605151	26605230	[-]
ssc-mir-425	ssc-miR-425-3p	3p		419	13	26605151	26605230	[-]
ssc-mir-532	ssc-miR-532-5p	5p		138
ssc-mir-532	ssc-miR-532-3p	3p		61
ssc-mir-7137	ssc-miR-7137-3p	3p		5	3	9289233	9289310	[+]
ssc-mir-769	ssc-miR-769-5p	5p		8	6	36259104	36259183	[-]
ssc-mir-769	ssc-miR-769-3p	3p		12	6	36259104	36259183	[-]
ssc-mir-885	ssc-miR-885-5p	5p		159	13	55826401	55826480	[-]
ssc-mir-885	ssc-miR-885-3p	3p		22	13	55826401	55826480	[-]
ssc-mir-92a-2	ssc-miR-92a	3p		2716	X	108212408	108212487	[-]
ssc-mir-92a-2	ssc-miR-92a	3p		2716	X	108178486	108178565	[-]
ssc-mir-92b	ssc-miR-92b-5p	5p		31	4	98703325	98703404	[-]
ssc-mir-92b	ssc-miR-92b-3p	3p		35	4	98703325	98703404	[-]

## Sheet: 39 couples of mature miRNAs
Pre-miRNAs	5p-name	3p-name	representive pre-miRNA	count(5p)	count(3p)
ssc-miR-92b	ssc-miR-92b-5p	ssc-miR-92b-3p	ssc-miR-92b	31	35
ssc-miR-885	ssc-miR-885-5p	ssc-miR-885-3p	ssc-miR-885	159	22
ssc-miR-769	ssc-miR-769-5p	ssc-miR-769-3p	ssc-miR-769	8	12
ssc-miR-425	ssc-miR-425-5p	ssc-miR-425-3p	ssc-miR-425	303	419								ssc-mir-2476-2
ssc-miR-423	ssc-miR-423-5p	ssc-miR-423-3p	ssc-miR-423	22588	654
ssc-miR-365	ssc-miR-365-5p	ssc-miR-365-3p	ssc-miR-365	64	27
ssc-miR-361	ssc-miR-361-5p	ssc-miR-361-3p	ssc-miR-361	3	5
ssc-miR-345-1	ssc-miR-345-5p	ssc-miR-345-3p	ssc-miR-345-1	104	197
ssc-miR-339-1	ssc-miR-339-5p	ssc-miR-339-3p	ssc-miR-339-1	927	11
ssc-miR-331	ssc-miR-331-5p	ssc-miR-331-3p	ssc-miR-331	2	640
ssc-miR-30e	ssc-miR-30e-5p	ssc-miR-30e-3p	ssc-miR-30e	13	75
ssc-miR-30b	ssc-miR-30b-5p	ssc-miR-30b-3p	ssc-miR-30b	69	47
ssc-miR-30a	ssc-miR-30a-5p	ssc-miR-30a-3p	ssc-miR-30a	2882	11401
ssc-miR-27b	ssc-miR-27b*	ssc-miR-27b	ssc-miR-27b	8	1230
ssc-miR-24	ssc-miR-24*	ssc-miR-24	ssc-miR-24	2	587
ssc-miR-2320	ssc-miR-2320	ssc-miR-2320*	ssc-miR-2320	161	2
ssc-miR-22	ssc-miR-22-5p	ssc-miR-22-3p	ssc-miR-22	260	2297
ssc-miR-199b	ssc-miR-199b	ssc-miR-199b*	ssc-miR-199b	9	17
ssc-miR-193a	ssc-miR-193a-5p	ssc-miR-193a-3p	ssc-miR-193a	2538	67154
ssc-miR-1839	ssc-miR-1839-5p	ssc-miR-1839-3p	ssc-miR-1839	30	3
ssc-miR-17	ssc-miR-17-5p	ssc-miR-17-3p	ssc-miR-17	25	458
ssc-miR-143	ssc-miR-143-5p	ssc-miR-143-3p	ssc-miR-143	3	76
ssc-miR-142	ssc-miR-142-5p	ssc-miR-142-3p	ssc-miR-142	139	41
ssc-miR-1306	ssc-miR-1306-5p	ssc-miR-1306-3p	ssc-miR-1306	44	34
ssc-let-7f-2	ssc-let-7f	PS-9	ssc-let-7f-2	20	2
ssc-let-7d	ssc-let-7d-5p	ssc-let-7d-3p	ssc-let-7d	1264	21
P-m0370,P-m0371	PS-8	PS-3	P-m0370	5	4
P-m0346,P-m0347,P-m0348,P-m0349	PC-95	PC-25	P-m0346	15	1
P-m0307	PC-197	PC-238	P-m0307	2	15
P-m0297,P-m0298	PC-29	PC-34	P-m0297	1	11
P-m0284	PC-146	PS-12	P-m0284	2	225
P-m0264	PC-300	PC-270	P-m0264	6	4
P-m0246	PC-271	PS-17	P-m0246	2	7
P-m0227	PC-291	PC-52	P-m0227	74	2
P-m0199	PC-181	ssc-miR-7137-3p	ssc-mir-7137	8	5
P-m0154	PS-7	PS-19	P-m0154	5	3
P-m0136	PS-20	PS-14	P-m0136	46	1
P-m0067	PC-169	PC-261	P-m0067	1	371
P-m0036	PS-6	PS-13	P-m0036	42	1
